# Supplementary material for: LASSO-derived nomogram prediction model for lymph node metastasis in colorectal cancer: a retrospective analysis
Source: PeerJ. 2025 Apr 14;13:e19148. doi: 10.7717/peerj.19148 (PMC12005177; doi:10.7717/peerj.19148)
Supplement: Supplemental Information 2 [file peerj-13-19148-s002.r]

data <- read.table("data.txt", header = TRUE, row.names = 1)


data[,2] <- factor(data[,2], levels = c(0, 1), labels = c("Male", "Female"))


data[,4] <- factor(data[,4], levels = c(1, 2, 3, 4), labels = c("Rectum", "Left colon", "Right colon", "Other"))


data[,6] <- factor(data[,6], levels = c(1, 2), labels = c("Ulcer type", "Raised type"))


data[,7] <- factor(data[,7], levels = c(1, 2, 3, 4, 5, 6), labels = c("Poorly", "Moderately-poorly", "Moderately", "High-moderate", "High", "Other"))


data[,8] <- factor(data[,8], levels = c(1, 2, 3, 4), labels = c("T1", "T2", "T3", "T4"))


data[,9] <- factor(data[,9], levels = c(0, 1, 2), labels = c("N0", "N1", "N2"))


data[,10] <- factor(data[,10], levels = c(0, 1), labels = c("M0", "M1"))


data[,11] <- factor(data[,11], levels = c(1, 2, 3, 4), labels = c("I", "II", "III", "IV"))


data[,12] <- factor(data[,12], levels = c(0, 1), labels = c("No", "Yes"))
data[,13] <- factor(data[,13], levels = c(0, 1), labels = c("No", "Yes"))


cols_mutation <- c(14, 15, 16, 17, 19, 20, 21, 22)
data[,cols_mutation] <- lapply(data[,cols_mutation], function(x) factor(x, levels = c(0, 1), labels = c("Non-mutation", "Mutation")))


data[,18] <- factor(data[,18], levels = c(0, 1, 2), labels = c("MSS", "MSI-L","MSI-H"))


write.table(data, file = "data-V1.txt", sep = "\t", quote = FALSE)
