# Supplementary material for: LASSO-derived nomogram prediction model for lymph node metastasis in colorectal cancer: a retrospective analysis
Source: PeerJ. 2025 Apr 14;13:e19148. doi: 10.7717/peerj.19148 (PMC12005177; doi:10.7717/peerj.19148)
Supplement: Supplemental Information 4 [file peerj-13-19148-s004.txt]

sample	group	Gender	Age	Tumor_site	Tumor_size	General_classification	Histological_type	T_stage	N_stage	M_stage	TNM_stage	Vascular_tumor_thrombus	Nerve_involvement	MLH1	PMS2	MSH2	MSH6	MMR	KRAS	BRAF	NRAS	PIK3CA	Leukocyte	Red_blood_cells	Platelets	Hemoglobin	Neutrophils	Lymphocytes	Red_blood_cell_distribution_width
S0001	1	1	52	2	4	1	2	4	2	0	3	1	0	1	1	1	1	0	1	0	0	0	11.85	4.88	301	146	0.94	0.27	12.3
S0002	1	1	77	1	5	1	3	2	1	0	3	0	0	1	1	1	1	0	0	0	0	0	7.72	3.67	521	101	0.56	0.31	11
S0003	0	1	67	2	6	1	3	3	0	0	2	0	0	1	1	1	1	0	0	0	0	0	9.51	3.42	181	101	0.54	0.36	14.6
S0004	0	0	55	2	4	2	3	3	0	0	1	0	0	1	1	1	1	0	0	0	0	0	7.53	4.98	367	126	0.71	0.38	15.7
S0005	1	1	72	1	3	1	3	3	1	0	3	1	0	1	1	1	1	0	0	0	0	0	7.1	4.32	324	130	0.47	0.41	12.5
S0006	0	1	63	2	6	2	3	2	0	0	1	0	0	1	1	1	1	0	0	0	0	0	4.86	3.77	322	109	0.26	0.3	12.5
S0007	0	0	77	1	3.5	2	3	2	0	0	2	0	0	1	1	1	1	0	0	0	0	0	5.42	4.11	107	129	0.51	0.25	12.9
S0008	0	0	70	2	4.5	1	3	3	0	0	2	0	0	1	1	1	1	0	1	0	0	0	8.03	4.03	130	126	0.69	0.07	13.2
S0009	0	0	73	2	4	1	3	3	0	0	2	0	0	1	1	1	1	0	1	0	0	0	4.83	3.95	170	133	0.14	0.12	13.1
S0010	1	0	47	3	6	2	3	4	1	0	3	0	0	1	1	1	1	0	0	0	0	0	6.41	5.79	164	164	0.69	0.21	13.2
S0011	1	0	54	3	5	1	3	3	1	0	3	0	1	1	1	1	1	0	1	0	0	0	4.14	3.6	208	107	0.48	0.48	12.7
S0012	1	1	66	1	5.5	1	3	3	1	0	3	0	1	1	1	1	1	0	1	0	0	0	19.2	3.79	287	107	0.92	0.04	12.6
S0013	0	0	86	1	4.5	1	3	2	0	0	2	0	0	1	1	1	1	0	0	0	0	0	7.8	4.06	187	128	0.59	0.37	12
S0014	1	0	32	3	6	2	2	3	2	0	3	1	1	0	1	1	1	2	1	0	0	0	5.28	3.99	210	124	0.85	0.32	11.4
S0015	1	1	61	1	6.5	1	2	3	2	0	3	1	1	1	1	1	1	0	1	0	0	0	8.09	5.08	236	135	0.54	0.39	12.6
S0016	1	0	67	3	7	1	3	3	1	0	3	0	0	1	1	1	1	0	0	0	0	0	9.34	3.89	392	109	0.68	0.22	12.8
S0017	0	1	64	1	4.5	1	2	2	0	0	2	0	0	1	1	1	1	0	0	0	0	0	6.34	4.33	220	132	0.56	0.34	14.2
S0018	1	1	75	1	5	2	3	3	2	0	3	1	0	1	1	1	1	0	1	0	0	0	5.91	3.96	138	118	0.67	0.23	12.4
S0019	1	0	59	1	3.5	2	2	3	1	1	3	1	0	1	1	1	1	0	1	0	0	0	7.67	5.22	256	162	0.49	0.26	11.8
S0020	0	0	55	1	4	2	3	3	0	0	2	0	0	1	1	1	1	0	1	0	0	0	7.39	4.86	350	140	0.61	0.29	11.8
S0021	0	1	40	1	4	1	3	3	0	0	2	0	0	1	1	1	1	0	1	0	0	0	4.61	3.63	289	92	0.64	0.13	26.4
S0022	0	0	70	3	4	2	3	2	0	0	1	0	0	0	0	1	0	2	0	0	0	0	4.29	4.05	191	106	0.24	0.37	15.7
S0023	0	0	56	1	3.5	1	3	2	0	0	1	1	0	1	1	1	1	0	1	0	0	0	15.96	4.72	249	141	0.82	0.12	12.2
S0024	1	0	65	2	4.5	2	2	3	1	0	4	0	0	1	1	1	1	0	1	0	0	0	6.81	3.56	260	105	0.61	0.3	13.5
S0025	0	1	76	2	5.5	1	3	2	0	0	2	0	0	1	1	1	1	0	1	0	0	0	5.2	3.14	194	87	0.58	0.15	12.7
S0026	0	1	63	1	2	1	3	3	0	0	2	1	1	1	1	1	1	0	1	0	0	0	6.08	4.27	305	118	0.61	0.27	13.2
S0027	0	0	53	2	1.5	1	2	3	0	0	2	0	0	1	0	1	1	0	0	0	0	0	9.87	4.79	184	154	0.77	0.3	12.4
S0028	0	0	74	1	2.5	1	3	3	0	0	1	0	0	1	1	0	1	0	0	0	0	0	8.83	4.76	143	145	0.61	0.3	12.1
S0029	1	0	65	1	4	1	1	4	1	0	3	1	0	1	1	1	1	0	0	1	0	0	4.11	3.2	99	101	0.53	0.46	12.9
S0030	0	0	60	2	5.5	1	4	3	0	0	1	0	0	1	1	1	1	0	1	0	0	0	6.65	4.3	207	128	0.55	0.28	12.8
S0031	0	0	58	1	3	1	3	2	0	0	1	0	0	1	1	1	1	0	0	0	0	0	5.16	4.8	232	151	0.33	0.53	12.2
S0032	0	0	84	1	5	1	3	3	0	0	2	0	0	1	1	0	1	0	0	0	0	0	5.65	3.68	232	116	0.67	0.28	12.8
S0033	0	0	60	1	3	2	5	3	0	0	2	0	0	1	1	1	1	0	1	0	0	0	4.47	3.87	137	134	0.34	0.4	11.9
S0034	0	0	66	3	7.5	1	1	3	0	0	2	0	0	0	0	1	1	2	0	1	0	0	9.87	3.93	80	123	0.61	0.27	13.7
S0035	0	0	59	2	3.5	1	2	4	0	0	2	1	1	1	1	0	1	0	1	0	0	0	17.63	5.19	206	160	0.51	0.25	11.7
S0036	1	0	49	1	5	2	2	3	2	0	3	0	0	1	1	1	1	0	1	0	0	0	4.16	4.58	198	156	0.76	0.29	11.9
S0037	1	0	61	1	3.5	1	6	3	2	0	3	0	0	1	1	1	1	0	0	0	0	0	5.61	5.39	155	147	0.89	0.23	12.1
S0038	1	1	33	2	4.5	1	2	3	1	0	3	1	1	1	1	1	1	0	0	0	0	0	6.65	4.4	196	128	0.61	0.35	12.1
S0039	1	0	41	3	2.5	2	2	3	1	0	3	1	0	1	1	1	1	0	1	0	0	0	3.76	4.18	238	140	0.5	0.3	11.7
S0040	0	0	50	1	5	2	3	3	0	0	2	0	0	1	1	1	1	0	0	0	0	0	7.05	4.62	292	138	0.48	0.32	12.5
S0041	1	1	48	2	2	1	3	3	1	0	3	0	0	1	1	1	1	0	0	0	0	0	4.08	2.65	186	49	0.69	0.39	19.9
S0042	0	0	59	1	2.5	2	3	2	0	0	1	0	0	1	1	1	1	0	0	0	0	0	5.25	5.54	178	164	0.58	0.31	12.6
S0043	1	1	94	3	4	1	2	3	1	0	3	1	1	1	1	1	1	0	1	0	0	0	3.21	2.76	133	72	0.47	0.34	16.6
S0044	0	0	42	2	2.5	1	3	2	0	0	1	0	0	1	1	1	1	0	0	0	0	0	5.61	5.17	389	113	0.6	0.28	27.1
S0045	0	1	60	1	3	2	3	2	0	0	2	0	0	1	1	1	1	0	1	0	0	0	6.08	4.26	258	128	0.58	0.35	12.4
S0046	1	0	66	1	4	1	3	2	1	0	3	0	0	1	1	1	1	0	0	0	1	0	6.4	3.99	255	131	0.63	0.2	11.4
S0047	0	0	67	1	5	2	3	3	0	0	2	0	0	1	1	1	1	0	1	0	0	0	6.12	4.68	252	140	0.67	0.24	11.9
S0048	0	1	63	3	3	1	3	3	0	0	2	0	0	1	1	1	1	0	0	0	0	0	6.96	3.54	100	86	0.66	0.13	15.3
S0049	1	0	33	3	11	1	2	3	1	0	3	1	1	1	1	1	1	0	1	0	0	0	8.09	4.24	333	128	0.78	0.04	12.6
S0050	1	1	58	2	3	1	3	3	2	0	3	0	0	1	1	1	1	0	0	0	0	0	6.01	3.95	271	118	0.67	0.25	13
S0051	1	0	60	2	3.5	1	3	3	2	0	4	1	0	1	1	1	1	0	1	0	0	0	13.06	4.61	195	134	0.5	0.23	12
S0052	0	0	54	1	5	1	2	3	0	0	2	0	0	1	1	1	1	0	0	0	0	0	7.77	5.08	187	157	0.7	0.1	12.9
S0053	0	0	56	3	5.3	2	3	2	0	0	2	0	0	0	0	1	1	2	1	0	0	0	15.93	3.67	457	79	0.57	0.26	16.3
S0054	1	1	72	1	3.5	1	2	2	1	0	3	0	0	1	1	1	1	0	0	1	0	0	6.59	3.57	205	103	0.68	0.36	13.3
S0055	0	0	70	2	2.8	2	3	3	0	0	2	0	0	1	1	1	1	0	1	0	0	0	10	3.03	155	99	0.6	0.23	13.2
S0056	1	1	57	1	4	1	3	3	2	0	3	1	0	1	1	1	1	0	0	0	0	0	17.98	4.34	138	129	0.49	0.33	12.8
S0057	0	1	72	1	4.2	1	3	1	0	0	2	0	0	1	1	1	1	0	0	0	0	0	9.3	3.75	291	115	0.56	0.26	12.3
S0058	1	1	56	1	3	1	3	3	1	0	3	1	0	1	1	1	1	0	0	0	0	0	6.03	4.59	322	144	0.67	0.32	12
S0059	0	1	68	1	2.2	2	3	4	0	0	1	0	0	1	1	0	1	0	0	0	0	0	8.02	3.71	185	121	0.85	0.34	12.4
S0060	0	0	48	1	5.5	1	3	2	0	0	1	0	1	1	1	1	1	0	0	0	0	0	7.11	4.88	280	162	0.5	0.11	11.8
S0061	0	0	76	1	4.5	2	3	3	0	0	2	0	0	1	1	1	1	0	1	0	0	0	5.65	5.07	367	119	0.55	0.3	25.1
S0062	1	1	44	2	6	1	3	3	1	1	4	0	0	1	1	1	1	0	0	0	0	0	8.02	4.44	388	121	0.67	0.23	14.2
S0063	1	0	62	1	6.4	1	3	4	1	1	3	0	0	1	1	1	1	0	0	1	0	0	8.7	4.26	194	134	0.78	0.28	13.1
S0064	0	0	74	1	7	1	3	3	0	0	2	0	0	1	1	1	1	0	0	0	0	0	6.29	5	230	122	0.56	0.33	23.2
S0065	0	0	51	2	3	1	3	3	0	0	1	0	1	1	1	1	0	2	0	0	0	0	8.09	4.57	298	125	0.58	0.1	15
S0066	0	1	58	3	6	1	3	3	0	0	2	0	0	1	1	1	1	0	0	0	0	0	4.9	4.13	247	87	0.69	0.05	19.3
S0067	1	0	65	1	5.5	1	3	4	2	0	3	1	1	1	1	1	1	0	1	0	0	0	7.09	3.2	167	96	0.81	0.4	12.2
S0068	0	1	58	1	5	2	3	3	0	0	2	0	0	1	1	1	1	0	1	0	0	0	15.96	4.34	132	130	0.6	0.11	11.7
S0069	1	0	60	1	5	2	3	3	1	0	3	0	1	1	1	1	1	0	1	0	0	0	13.85	5.79	164	164	0.77	0.27	13.2
S0070	0	0	42	1	3	1	3	3	0	0	2	0	0	1	1	1	1	0	0	0	0	0	5.76	5.31	273	159	0.61	0.25	12.9
S0071	1	0	68	2	3.5	1	3	3	2	0	3	1	0	1	1	0	0	0	0	0	0	0	3.05	3.35	208	80	0.66	0.26	16.2
S0072	1	0	51	3	7.5	1	3	3	1	0	3	0	0	0	1	1	1	2	0	0	0	0	8.75	4.57	246	142	0.54	0.09	12.8
S0073	0	0	60	2	2.5	2	3	3	0	0	1	0	0	1	1	1	1	0	0	0	0	0	12.01	4.14	105	120	0.65	0.29	12.6
S0074	0	0	34	1	4	1	3	2	0	0	1	0	0	1	1	1	1	0	1	0	0	0	7.86	4.93	198	149	0.5	0.38	11.9
S0075	1	1	74	2	6	2	3	3	1	0	3	0	0	1	1	1	1	0	1	0	0	0	5.72	4.21	256	123	0.65	0.25	14
S0076	0	0	65	2	4	1	3	3	0	0	2	0	0	1	1	1	1	0	0	0	0	0	11.8	4.62	209	142	0.79	0.13	12.3
S0077	0	0	66	1	2	2	2	2	0	0	1	1	0	1	1	1	1	0	0	0	0	0	5.13	4.46	193	151	0.85	0.1	11.9
S0078	0	0	69	2	3.5	1	3	4	0	0	2	0	0	1	1	1	1	0	0	0	0	0	11.53	4.59	253	139	0.85	0.37	12.7
S0079	1	1	55	1	3.5	1	2	4	2	0	3	0	0	1	1	1	1	0	0	0	0	0	8.3	4.6	222	143	0.63	0.28	13.6
S0080	1	1	88	3	2.5	1	2	3	2	0	3	1	1	1	1	1	1	0	1	0	0	0	3.32	3.74	89	99	0.46	0.36	18
S0081	0	0	65	1	5	2	3	2	0	0	1	0	0	1	1	1	1	0	1	0	0	0	8.01	5.35	160	156	0.76	0.15	13.7
S0082	0	1	65	1	4.5	2	3	3	0	0	2	0	0	1	1	1	1	0	1	0	0	0	7.75	4.49	274	138	0.52	0.11	13.2
S0083	0	1	60	1	2.5	1	3	3	0	0	1	0	0	1	1	1	1	0	1	0	0	0	4.25	5.05	208	148	0.67	0.45	13.2
S0084	1	0	51	1	5.5	1	6	3	2	0	3	1	0	1	1	1	1	0	1	0	0	0	6.71	4.25	182	119	0.81	0.38	13.3
S0085	1	1	67	3	7	3	6	4	2	1	4	0	0	1	1	1	1	0	1	0	0	0	6.86	3.77	396	116	0.8	0.14	11.9
S0086	0	0	74	1	4	2	3	3	0	0	2	0	0	1	1	1	1	0	1	0	0	0	6.18	4.36	187	132	0.56	0.21	12.3
S0087	0	0	42	2	4.5	2	3	2	0	0	2	0	0	1	1	1	1	0	1	0	0	0	5.89	4.59	207	136	0.51	0.15	13.3
S0088	0	1	52	1	5	1	2	3	0	0	2	0	0	1	1	1	1	0	0	0	0	0	5.15	4.07	297	121	0.78	0.17	12.4
S0089	1	1	69	1	5	1	1	3	2	0	3	1	1	1	1	1	1	0	1	0	0	0	9.29	4.62	288	136	0.71	0.21	11.8
S0090	0	0	53	2	5.8	1	3	3	0	0	2	0	0	1	1	1	1	0	0	0	0	0	5.21	4.46	230	134	0.56	0.32	11.9
S0091	1	1	90	3	6	1	3	3	1	0	3	1	1	0	1	1	1	2	0	0	0	0	4.57	3.45	220	65	0.6	0.4	23.3
S0092	0	1	84	2	4.5	1	3	4	0	0	2	0	0	1	0	1	1	0	1	0	0	1	8.82	5.29	398	126	0.63	0.36	15.3
S0093	0	0	64	1	2.4	2	3	3	0	0	1	1	0	1	1	1	1	0	0	0	0	0	4.54	4.9	239	142	0.64	0.09	12.3
S0094	0	1	60	2	4.5	1	3	3	0	0	2	0	1	1	0	1	1	0	1	0	0	0	7.09	4.81	233	146	0.52	0.1	12.3
S0095	0	0	65	3	2.5	1	3	3	0	0	2	0	0	1	0	1	1	0	0	0	0	0	6.23	3.53	183	89	0.68	0.27	13.9
S0096	1	0	49	2	8.5	1	3	3	1	0	3	0	0	1	1	1	1	0	0	0	0	0	7.03	3.98	407	77	0.87	0.23	17.5
S0097	1	0	73	1	7	1	3	3	1	0	3	0	0	1	1	1	1	0	0	0	0	0	6.37	4.51	236	137	0.57	0.31	13.2
S0098	0	0	63	1	7	1	3	3	0	0	2	0	0	0	1	1	1	2	1	0	0	0	6.86	5.04	257	101	0.64	0.11	17.9
S0099	1	1	85	2	3.5	2	6	2	1	0	3	0	0	1	1	1	1	0	1	0	0	0	5.41	4.2	185	123	0.51	0.41	13.8
S0100	1	0	69	1	4.5	1	3	3	1	0	3	0	1	1	1	1	1	0	0	0	0	0	4.25	4.95	234	155	0.81	0.4	11.9
S0101	0	1	41	1	4.5	1	3	4	0	0	2	0	0	1	1	1	1	0	1	0	0	0	5.28	3.54	252	100	0.59	0.31	12.5
S0102	1	0	74	1	3.5	2	2	3	2	0	3	1	1	1	1	1	1	0	1	0	0	0	6.74	4.65	274	151	0.6	0.28	12.7
S0103	0	0	33	4	4.5	2	4	2	0	0	1	0	0	1	1	1	1	0	1	0	0	0	4.48	5.17	277	156	0.37	0.33	11.8
S0104	1	1	49	1	3	1	3	3	2	0	4	0	0	1	1	1	1	0	0	0	0	0	5.6	3.49	275	97	0.67	0.05	13.3
S0105	1	1	71	1	4.5	1	3	3	2	0	3	0	0	1	1	1	1	0	1	0	0	0	4.99	4.54	143	128	0.63	0.32	13.4
S0106	0	0	75	4	4	1	2	1	0	0	2	0	0	1	1	1	1	0	0	0	0	0	3.85	4.69	215	139	0.62	0.28	13
S0107	0	0	49	1	1.9	1	3	3	0	0	2	1	0	1	1	1	1	0	0	0	0	0	15.64	4.32	295	138	0.81	0.09	11.5
S0108	0	1	77	1	4	1	2	3	0	0	2	1	0	1	1	1	1	0	1	0	0	0	7.05	4.2	203	131	0.71	0.21	13.1
S0109	1	0	61	3	3	1	3	3	2	0	3	0	0	1	1	1	1	0	0	0	0	0	3.3	4.17	211	103	0.57	0.43	14.6
S0110	0	1	61	1	2	1	3	2	0	0	1	0	0	1	1	1	1	0	1	0	0	0	4.86	3.97	273	126	0.63	0.3	11.9
S0111	0	1	49	3	6	2	6	3	0	0	2	0	0	1	1	1	1	0	1	0	0	0	5.53	4.41	381	135	0.65	0.27	11.8
S0112	0	1	85	3	6	1	3	3	0	0	2	0	0	1	1	1	1	0	0	0	0	0	5.52	4.05	225	93	0.78	0.13	26.7
S0113	0	1	89	2	6	1	3	3	0	0	2	0	0	1	1	1	1	0	1	0	0	0	4.11	3.8	138	119	0.34	0.22	12.7
S0114	1	0	42	4	4.5	2	6	4	1	0	3	1	1	1	1	1	1	0	1	0	0	0	6.33	4.59	207	136	0.68	0.3	13.3
S0115	0	1	40	1	4.5	2	3	1	0	0	2	0	0	1	1	1	1	0	1	0	0	0	4.6	3.71	352	115	0.59	0.29	12.3
S0116	1	0	83	4	3.5	1	3	3	1	1	4	0	0	1	1	1	1	0	0	0	1	0	4.16	3.04	213	75	0.24	0.65	15.4
S0117	1	1	69	4	1.7	2	3	3	1	0	3	0	0	1	1	1	1	0	0	0	0	0	5.74	4.3	213	132	0.61	0.1	13.1
S0118	1	1	46	2	4.5	2	2	3	1	0	4	1	0	1	1	1	1	0	0	1	1	0	3.21	3.54	183	107	0.48	0.41	12.6
S0119	1	1	84	3	4.5	2	2	3	1	0	3	0	0	0	1	1	1	2	0	1	0	0	4.46	4.23	253	96	0.55	0.43	20.3
S0120	0	1	57	3	6.5	1	3	3	0	0	2	0	0	1	1	1	1	0	0	0	0	0	7.88	4.37	323	131	0.54	0.34	12.5
S0121	0	0	68	1	7	1	3	3	0	0	2	0	0	1	1	1	1	0	0	0	0	0	6.28	5.16	232	157	0.52	0.13	12.4
S0122	0	0	63	1	3.5	1	3	3	0	0	2	0	0	1	1	1	1	0	0	0	0	0	9.49	4.31	276	135	0.65	0.24	12.4
S0123	1	0	49	2	3.5	1	3	3	2	0	3	0	0	1	1	1	1	0	0	0	1	0	6.29	4.54	160	136	0.73	0.18	13
S0124	0	1	61	3	2.5	2	4	2	0	0	1	0	0	1	1	1	0	0	1	0	0	0	4.21	3.77	220	121	0.34	0.34	13
S0125	1	0	55	1	1.8	2	3	3	1	0	3	0	0	1	1	1	1	0	0	0	0	0	5.31	4.75	187	140	0.54	0.36	12.1
S0126	0	0	63	2	4.5	1	3	3	0	0	2	0	0	1	1	1	1	0	1	0	0	0	8	4.63	258	146	0.65	0.25	11.8
S0127	0	1	52	3	7.5	2	3	3	0	0	2	0	0	0	1	1	1	0	1	0	0	0	13.59	4.2	277	113	0.52	0.36	13.1
S0128	1	1	61	1	3.5	2	3	4	2	1	4	0	1	1	1	1	1	0	1	0	0	0	5.71	4.39	348	122	0.49	0.41	13.1
S0129	0	1	27	1	3.5	1	3	3	0	0	2	0	0	1	1	1	1	0	0	0	0	0	5.57	3.65	258	107	0.66	0.22	12.2
S0130	1	0	34	2	3.5	1	2	3	2	0	3	0	0	1	0	1	1	0	1	0	0	0	8.4	5.43	192	171	0.76	0.3	12.2
S0131	1	0	30	2	3	2	3	3	1	1	4	0	1	1	1	1	1	0	1	0	0	0	6.96	4.95	210	150	0.57	0.34	12.6
S0132	0	1	71	3	8.5	1	3	3	0	0	2	0	0	0	0	1	1	2	1	0	0	0	2.07	2.99	327	63	0.25	0.27	25.7
S0133	1	0	64	3	9	1	3	3	1	0	3	1	0	1	1	1	1	0	1	0	0	0	3.73	4.5	245	109	0.55	0.37	14
S0134	0	1	52	4	4	1	2	4	0	0	2	0	0	1	1	1	1	0	1	0	0	0	6.99	4.6	286	139	0.56	0.25	11.9
S0135	0	0	59	1	6	1	3	3	0	0	2	0	0	1	1	1	1	0	0	0	0	0	11.16	4.64	252	88	0.58	0.29	25.1
S0136	0	0	46	4	7	2	2	4	0	0	2	0	0	0	0	1	1	2	1	0	0	0	7.25	3.43	468	65	0.71	0.16	18.2
S0137	1	1	68	2	3.5	1	3	3	1	0	3	0	0	1	1	1	1	0	1	0	0	0	3.72	4.21	215	124	0.5	0.37	12
S0138	0	0	51	2	4	1	3	3	0	0	2	0	0	1	1	1	1	0	1	0	0	0	6.39	4.75	323	138	0.66	0.21	12.6
S0139	1	1	56	1	4.5	1	3	4	2	1	4	1	1	1	1	1	1	0	1	0	0	0	5.12	4.62	239	135	0.83	0.35	12.7
S0140	1	1	68	2	2	2	3	3	1	0	3	0	0	1	1	1	1	0	0	0	0	0	6.81	3.83	191	120	0.49	0.32	12.2
S0141	1	0	52	2	3	1	3	2	1	0	3	1	0	1	1	1	1	0	0	0	0	0	6.96	5.25	230	164	0.49	0.41	13
S0142	1	1	59	3	4	1	3	3	1	0	3	0	0	1	1	1	1	0	0	0	0	1	8.03	3.83	203	127	0.77	0.17	11.9
S0143	0	1	63	3	11	1	2	3	0	0	2	0	0	1	1	1	1	0	0	0	0	0	8.03	2.72	526	61	0.71	0.12	15.9
S0144	1	1	45	1	2.5	2	2	4	1	0	3	1	0	1	1	1	1	0	0	1	0	0	6.45	4.33	300	135	0.81	0.07	12.2
S0145	1	1	71	1	2.2	1	3	3	1	0	3	0	0	1	1	0	0	0	1	0	0	0	10.65	3.92	290	126	0.91	0.05	12.3
S0146	1	0	49	1	4.5	1	3	3	2	0	3	0	0	1	1	1	1	0	0	0	0	0	5.28	4.11	190	123	0.59	0.21	11.9
S0147	1	1	72	2	4	1	3	2	2	0	3	0	0	1	1	1	1	0	0	0	0	0	5.45	4.02	209	116	0.69	0.27	13
S0148	1	0	52	1	1.5	1	3	3	1	0	3	0	0	1	1	1	0	2	0	0	0	0	6.53	5.09	280	155	0.84	0.23	13.5
S0149	1	0	68	2	3.5	2	2	3	1	0	3	1	0	1	1	1	1	0	0	1	0	0	10.52	4.29	250	141	0.83	0.11	13.8
S0150	1	0	33	2	3	2	6	4	1	0	3	0	0	1	1	1	1	0	0	0	0	0	6.15	4.79	235	137	0.64	0.28	13.2
S0151	0	0	61	4	8	1	3	3	0	0	2	0	0	1	1	1	1	0	1	0	0	0	6.43	4.43	315	97	0.6	0.3	19
S0152	0	0	75	2	4	1	3	3	0	0	2	0	0	1	1	1	1	0	0	0	1	0	4.35	4.53	248	99	0.08	0.09	18
S0153	0	0	56	2	5	1	2	3	0	1	1	1	0	1	1	1	1	0	0	0	0	0	4.31	4.63	226	154	0.5	0.19	12.2
S0154	1	0	67	3	3	1	3	3	2	0	3	0	0	1	1	1	1	0	0	0	0	0	5.99	4.12	166	117	0.84	0.12	11.7
S0155	1	1	58	2	4	1	3	3	1	0	3	0	0	1	1	1	1	0	1	0	0	1	4.35	3.62	178	110	0.64	0.3	12.8
S0156	0	0	71	1	5	1	3	3	0	0	2	0	0	1	1	1	1	0	0	0	0	0	9.89	4.48	250	128	0.89	0.31	14
S0157	1	1	70	1	4.5	1	3	4	2	0	3	1	1	1	1	1	1	0	0	0	0	0	7.1	3.9	213	119	0.84	0.31	12.9
S0158	1	1	58	1	5	1	6	3	1	0	3	0	0	1	1	1	1	0	0	0	0	0	4.05	3.22	249	81	0.77	0.38	16
S0159	1	1	80	3	3	1	3	3	2	1	4	0	0	1	1	1	1	0	0	0	0	0	10.65	3.03	80	96	0.89	0.06	13.6
S0160	1	0	54	1	3.5	1	3	3	1	0	3	0	0	1	1	1	1	0	0	0	0	0	3.77	4.65	242	113	0.84	0.26	13
S0161	1	1	50	3	7	2	2	3	1	1	4	0	0	1	1	1	1	0	1	0	0	0	13.21	3.91	194	116	0.93	0.05	12.8
S0162	0	0	61	1	4	1	3	3	0	0	2	0	0	1	1	1	1	0	1	0	0	0	7.25	5	160	158	0.68	0.25	12.3
S0163	0	0	41	3	7	1	3	4	0	1	2	1	1	1	1	1	1	0	1	0	0	0	7	4.54	183	120	0.66	0.11	13.3
S0164	0	0	57	1	3	2	3	3	0	0	1	0	0	1	1	1	1	0	1	0	0	0	9.62	4.98	168	154	0.42	0.4	12.5
S0165	0	1	65	2	4	1	3	2	0	0	1	1	0	1	1	1	1	0	0	0	0	0	5.84	4.41	242	128	0.42	0.33	12.5
S0166	0	1	55	3	8	2	6	3	0	0	2	0	0	1	1	0	1	1	1	0	0	0	6.66	3.12	218	85	0.74	0.16	13.9
S0167	1	1	80	2	6	1	3	3	1	1	4	0	0	1	1	1	1	0	1	0	0	0	10.74	3.41	317	102	0.89	0.07	13.9
S0168	0	0	62	1	3	1	3	3	0	0	2	0	0	1	1	1	1	0	0	0	0	0	6.25	4.89	168	158	0.57	0.3	12.1
S0169	1	1	44	1	3.5	2	3	3	1	0	3	0	0	1	1	1	1	0	1	0	0	0	7.97	3.96	322	91	0.75	0.19	15.9
S0170	1	0	64	2	4.5	1	3	3	1	0	3	1	0	1	1	1	1	0	1	0	0	0	6.55	3.97	202	112	0.5	0.29	12.6
S0171	1	0	55	4	6	1	3	3	1	0	3	0	1	1	1	1	1	0	1	1	0	0	5.63	4.6	231	138	0.81	0.39	11.7
S0172	0	1	76	2	4	2	3	3	0	0	2	0	0	1	1	1	1	0	1	0	0	0	5.93	4.37	301	135	0.47	0.41	12.8
S0173	0	1	64	1	4	2	1	3	0	0	2	1	0	1	1	1	1	0	0	0	0	0	2.8	4.14	205	121	0.08	0.38	12.5
S0174	0	0	73	3	2.8	1	3	3	0	0	2	0	0	1	0	1	0	2	0	1	0	1	5	4.47	243	137	0.59	0.27	12.1
S0175	1	1	71	3	7	1	2	2	1	0	3	0	0	0	1	1	1	2	1	0	0	0	6.86	3.86	246	111	0.62	0.21	21.1
S0176	0	1	62	2	4	1	3	3	0	0	2	0	0	1	1	1	1	0	1	0	0	0	6.22	4.48	189	140	0.55	0.34	14.9
S0177	0	0	76	1	3.5	1	3	3	0	0	2	0	0	1	1	1	1	0	1	0	0	0	4.46	4.32	188	136	0.29	0.3	12.1
S0178	1	0	73	1	4.5	1	3	2	2	0	3	0	0	1	1	1	1	0	0	0	0	0	7.92	4.21	334	135	0.46	0.4	13.3
S0179	1	0	54	1	7	2	2	4	2	0	3	0	0	1	1	1	1	0	1	0	0	0	5.51	2.91	278	151	0.49	0.36	13.5
S0180	0	1	61	1	4	1	3	3	0	0	2	0	0	1	1	1	1	0	0	0	0	0	4.93	4.2	251	125	0.67	0.29	11.8
S0181	0	1	64	2	4	1	2	3	0	0	2	0	0	1	1	1	1	0	0	0	0	0	5.37	4.42	248	129	0.57	0.29	13.6
S0182	1	0	65	1	3	1	3	3	1	0	3	1	1	1	1	1	1	0	0	0	0	0	4.36	4.43	242	138	0.5	0.31	11.8
S0183	0	0	54	1	6	1	3	3	0	0	2	0	0	1	1	1	1	0	0	0	0	0	4.57	4.69	147	138	0.22	0.24	12.7
S0184	1	1	70	2	5	2	4	3	1	0	3	1	0	1	1	1	1	0	1	0	0	1	11.97	3.69	207	119	0.66	0.28	12.1
S0185	1	0	77	3	6	1	2	3	1	0	3	0	0	1	1	1	1	0	1	0	0	0	7.71	4.15	430	94	0.66	0.1	22.7
S0186	0	1	55	1	4	2	3	3	0	0	2	0	0	1	1	1	1	0	0	0	0	0	4.94	4.13	302	117	0.12	0.29	11.8
S0187	0	0	62	1	5	2	3	3	0	0	2	0	0	1	1	1	1	0	0	0	0	0	5.21	4.27	221	133	0.55	0.27	13.1
S0188	1	0	51	2	5	1	1	3	2	0	3	1	0	1	1	1	1	0	0	0	0	0	7.35	4.58	470	87	0.61	0.29	29.2
S0189	0	0	77	1	5.5	1	3	3	0	0	2	0	0	1	1	1	1	0	0	0	0	0	4.84	4.79	167	140	0.65	0.24	12.8
S0190	0	0	52	1	7	1	3	3	0	0	2	0	0	1	0	1	0	1	1	0	0	0	4.22	3.67	253	120	0.62	0.14	15
S0191	0	0	55	1	3.7	1	3	3	0	0	2	0	0	1	1	1	1	0	0	0	0	0	6.49	4.27	170	134	0.54	0.3	12.5
S0192	0	0	56	4	3	2	3	2	0	0	1	0	0	1	1	1	1	0	0	0	0	0	17.57	4.49	200	125	0.1	0.83	12.9
S0193	0	0	68	2	5.5	2	3	4	0	0	2	0	0	1	1	1	1	0	0	0	0	0	5.78	5.04	270	130	0.65	0.23	14.3
S0194	1	0	55	3	9.6	2	3	3	1	0	3	1	0	1	0	1	1	1	0	0	0	0	7.58	3.83	251	111	0.95	0.42	14.1
S0195	1	1	77	2	10	1	3	3	1	0	3	0	0	1	1	1	1	0	1	0	0	0	8.77	4	458	88	0.7	0.21	17.7
S0196	0	1	63	1	3	1	3	3	0	0	1	0	0	1	1	1	1	0	1	0	0	0	13.9	4.17	235	120	0.58	0.24	13.9
S0197	0	0	62	3	9.5	1	3	3	0	0	2	0	0	1	1	1	1	0	1	0	0	0	7.4	3.51	337	81	0.69	0.21	16.1
S0198	0	1	55	1	6	1	5	3	0	0	2	0	0	1	1	1	1	0	0	0	0	0	9.48	4.29	238	122	0.54	0.19	13.2
S0199	1	0	85	1	6	2	3	3	2	1	4	1	0	1	1	1	1	0	0	0	0	0	5.78	3.86	174	118	0.65	0.32	13.4
S0200	1	1	27	2	7	1	3	3	1	0	3	0	0	1	1	1	1	0	1	0	0	0	5.34	3.03	442	67	0.41	0.26	20.4
S0201	1	1	49	2	3.8	1	3	3	1	0	3	0	0	1	1	1	1	0	1	0	0	0	5.23	3.32	262	77	0.51	0.16	15.5
S0202	1	1	59	2	5	1	3	3	2	0	3	0	0	1	1	1	1	0	0	0	0	0	5.59	4.82	266	130	0.52	0.39	16
S0203	0	0	74	1	3.5	2	3	3	0	0	2	1	0	1	1	1	1	0	0	0	0	0	5.97	4.63	263	144	0.59	0.27	12.7
S0204	0	0	75	1	4.5	2	3	2	0	0	1	0	0	1	1	1	1	0	0	0	0	0	5.57	4.77	155	147	0.67	0.25	12.2
S0205	1	1	50	1	4.5	2	3	3	1	0	3	1	0	1	1	1	1	0	0	0	0	0	8	3.67	300	102	0.69	0.19	12.3
S0206	0	1	45	3	11	1	2	3	0	0	2	0	0	1	1	1	1	0	1	0	0	0	14.47	4.2	284	101	0.58	0.18	30
S0207	0	1	74	3	8	2	3	3	0	0	2	0	0	0	1	1	1	2	1	0	0	1	11.42	3.71	325	89	0.58	0.16	21.4
S0208	1	0	61	1	5	1	3	2	2	0	3	0	0	1	1	1	1	0	1	0	0	0	4.32	4.23	367	115	0.86	0.17	15.3
S0209	1	0	73	1	2.2	2	2	3	1	0	3	1	0	1	1	1	1	0	0	0	0	0	5.24	3.94	227	110	0.56	0.35	12.3
S0210	0	0	60	1	5	1	3	1	0	0	2	0	0	1	1	0	1	0	0	0	0	0	5.08	4.77	160	147	0.59	0.35	11.9
S0211	1	0	80	1	3.5	1	3	3	1	0	3	0	1	1	1	1	1	0	1	0	1	0	5.34	3.77	142	121	0.74	0.47	12.6
S0212	0	1	57	1	3.5	1	3	3	0	0	2	0	0	1	1	1	1	0	1	0	0	0	6.66	4.37	220	126	0.59	0.18	11.9
S0213	0	1	48	2	5	1	3	4	0	0	2	1	1	1	1	1	1	0	1	0	0	0	6.08	3.55	173	103	0.61	0.36	11.9
S0214	0	1	58	2	4.7	1	3	3	0	0	2	0	0	1	1	1	1	0	1	0	0	0	5.26	5.21	313	144	0.56	0.32	12.3
S0215	1	0	63	1	3.5	1	4	3	2	0	3	0	1	1	1	1	1	0	0	0	0	0	4.48	3.77	294	110	0.59	0.27	12.9
S0216	1	1	63	3	2.5	1	6	3	1	0	3	0	0	1	1	1	1	0	1	0	0	0	7.67	4.45	141	144	0.44	0.23	11.9
S0217	1	0	75	2	7	1	3	3	1	0	3	1	0	1	1	1	1	0	1	0	0	0	6.92	3.04	71	105	0.62	0.32	13.3
S0218	0	0	65	3	5	1	3	4	0	1	4	0	0	1	1	1	1	0	0	0	0	0	10.15	4.52	51	145	0.64	0.26	11.9
S0219	0	0	70	2	7.5	1	3	3	0	0	2	0	0	1	1	1	1	0	0	0	0	0	8.17	4.08	264	112	0.68	0.22	12.5
S0220	1	0	48	1	4.5	1	3	3	1	0	3	0	0	1	1	1	1	0	0	0	0	0	4.77	4.69	149	151	0.54	0.35	11.9
S0221	1	0	66	1	5.5	2	3	3	1	0	3	1	0	1	1	1	1	0	0	0	1	0	3.36	5.68	202	170	0.68	0.45	12.3
S0222	1	1	66	1	1.5	2	2	2	1	0	3	1	1	1	1	1	1	0	1	0	0	0	8.37	3.99	135	120	0.9	0.05	12.9
S0223	0	1	51	2	2.5	2	3	3	0	0	4	0	0	1	1	1	1	0	1	0	0	0	7.26	4.34	250	126	0.7	0.37	13.5
S0224	0	0	65	1	1.5	2	3	3	0	0	1	1	0	1	1	1	1	0	0	0	0	0	5.38	3.6	103	99	0.58	0.22	14.3
S0225	1	0	66	2	9	1	3	3	1	0	3	0	0	1	1	1	1	0	0	0	0	0	7.9	3.75	506	84	0.77	0.4	18.6
S0226	0	0	74	2	5	1	3	3	0	0	2	0	0	1	1	1	1	0	1	0	0	0	8.03	4.54	229	145	0.62	0.29	13.3
S0227	1	1	80	2	2.2	2	2	1	1	0	3	0	0	1	1	1	1	0	0	0	0	0	4.48	3.39	195	97	0.52	0.36	13.4
S0228	1	1	60	2	2	1	2	3	1	1	4	1	0	1	1	1	1	0	0	0	1	0	14.16	4.39	201	141	0.51	0.36	13.5
S0229	1	1	38	2	3	1	3	3	1	0	3	1	1	1	1	1	1	0	1	0	0	1	4.15	3.72	264	109	0.41	0.45	11.6
S0230	0	1	58	3	4.5	1	3	3	0	0	2	1	0	1	1	1	1	0	0	0	0	0	6.03	4.58	287	135	0.67	0.32	13.2
S0231	1	0	30	1	6	2	3	3	1	0	3	0	0	1	1	1	1	0	0	0	0	0	9	4.94	189	146	0.84	0.11	12.7
S0232	0	1	58	3	5.5	2	3	3	0	0	2	0	0	1	0	1	1	0	1	0	0	0	5.89	4.33	98	125	0.44	0.07	12.6
S0233	1	0	83	1	5	1	3	3	1	0	3	0	0	1	1	1	1	0	1	0	0	0	4.6	3.91	232	128	0.83	0.23	11
S0234	1	1	58	1	4.5	1	3	4	2	0	3	0	0	1	1	1	1	0	1	0	0	0	4.27	4.48	225	133	0.75	0.1	12.8
S0235	1	1	28	2	6	1	3	3	1	0	3	1	0	1	1	1	1	0	1	0	0	0	6.01	3.58	405	71	0.8	0.27	18.2
S0236	0	0	67	1	3	1	3	3	0	0	2	0	0	1	1	1	1	0	0	0	0	0	5.96	5.02	234	157	0.58	0.31	12.1
S0237	1	1	51	2	4	1	2	3	1	0	3	1	0	1	1	1	1	0	0	0	0	0	2.88	3.67	164	112	0.51	0.31	14.9
S0238	1	1	38	3	7	1	6	4	2	1	3	0	0	1	1	1	1	0	1	1	0	0	7.21	4.1	272	113	0.7	0.36	12.2
S0239	0	1	56	2	3.5	1	3	3	0	1	4	0	0	1	1	1	1	0	1	0	0	0	7.12	3.97	267	113	0.64	0.28	13
S0240	1	0	62	1	4.6	2	3	3	1	0	3	1	1	1	1	1	1	0	1	0	0	0	5.84	3.17	296	92	0.61	0.41	13.8
S0241	1	0	37	2	5	1	3	3	2	0	3	1	1	1	1	1	1	0	1	0	0	0	11.79	4.9	219	148	0.8	0.37	11.9
S0242	1	0	56	1	3	1	2	3	2	0	3	0	0	1	1	1	1	0	0	0	0	0	7.44	4.01	245	126	0.91	0.15	12.9
S0243	1	1	71	3	5	1	4	3	1	0	3	1	0	1	1	1	1	0	0	0	0	0	5.48	4.42	251	124	0.52	0.36	12.5
S0244	1	0	58	1	3	1	3	3	1	0	3	0	1	1	1	1	1	0	0	0	0	0	6.3	5.66	253	155	0.9	0.2	12.8
S0245	0	0	59	4	2	2	3	3	0	0	1	0	0	1	1	1	1	0	0	0	0	0	6.07	4.23	197	126	0.87	0.34	11.9
S0246	1	0	72	1	4	1	3	3	2	0	3	1	0	1	1	1	1	0	0	0	0	0	6.41	4.14	99	125	0.59	0.34	14.1
S0247	0	0	63	1	4.5	1	3	3	0	0	2	0	0	1	0	1	1	0	1	0	0	0	5.44	4.88	198	148	0.44	0.26	12.4
S0248	1	1	70	1	3.5	2	3	3	1	0	3	0	0	1	1	1	1	0	0	0	0	0	7.48	4.77	292	135	0.69	0.28	12.7
S0249	1	1	68	3	5	2	2	3	2	0	3	1	1	1	1	1	1	0	1	0	0	0	12.05	4.03	177	126	0.54	0.37	11.8
S0250	0	0	55	2	4.5	1	3	3	0	0	2	0	0	1	1	1	1	0	0	0	0	0	16.74	4.98	246	152	0.77	0.16	12
S0251	1	1	80	2	7	1	3	3	1	0	3	0	0	1	1	1	1	0	0	0	0	0	11.83	3.61	272	86	0.9	0.04	14.7
S0252	0	1	75	2	4.5	1	3	4	0	0	2	0	0	1	1	1	1	0	1	0	0	0	6.51	4.38	154	133	0.54	0.22	12.9
S0253	0	0	65	1	0.4	2	3	1	0	0	1	0	0	1	1	1	1	0	1	0	0	0	4.72	4.56	186	144	0.45	0.36	11.8
S0254	1	1	51	3	3	2	3	3	1	0	4	0	0	1	1	1	1	0	1	0	0	0	7.69	4.34	262	127	0.84	0.09	12.3
S0255	1	0	55	1	4	1	2	4	1	0	3	0	0	1	1	0	1	0	0	0	0	0	8.28	4.77	199	146	0.51	0.27	12.2
S0256	0	0	63	1	6	1	1	4	0	0	2	1	0	1	1	1	1	0	0	0	0	0	11.23	3.96	210	125	0.8	0.13	12.2
S0257	1	1	51	1	5	1	3	3	1	0	3	0	0	1	1	1	1	0	1	0	0	0	7.19	4.29	335	125	0.7	0.19	13.5
S0258	1	1	52	2	3	1	3	3	1	0	3	0	0	1	1	1	1	0	1	0	0	0	7.02	3.86	390	96	0.75	0.21	13.2
S0259	1	1	50	3	6	1	3	1	1	0	3	1	0	1	1	1	1	0	1	0	0	0	4.48	4.36	297	97	0.78	0.1	23.4
S0260	1	0	73	1	3.5	2	3	2	1	0	3	0	0	1	1	1	1	0	1	0	0	0	13.25	5.02	191	151	0.51	0.36	12.3
S0261	0	1	79	3	10	1	4	1	0	0	2	0	0	0	0	0	1	2	0	1	0	0	7.1	2.99	210	82	0.57	0.29	14.6
S0262	1	1	63	3	6	2	3	3	1	0	3	0	0	0	1	1	1	2	0	0	0	0	4.57	3.01	316	82	0.48	0.16	12.9
S0263	0	0	43	3	6.5	1	3	1	0	0	2	0	0	0	1	1	1	2	1	0	0	0	5.96	4.61	273	131	0.59	0.22	12.5
S0264	0	0	44	3	10.5	2	3	3	0	0	2	0	0	1	1	1	1	0	1	0	0	0	7.98	4.42	294	125	0.64	0.25	12.7
S0265	0	1	74	3	5.5	1	3	3	0	0	2	0	0	1	1	1	1	0	1	0	0	0	6.3	3.24	279	78	0.51	0.44	16.5
S0266	0	1	60	2	5	1	3	3	0	0	2	0	0	1	1	1	1	0	0	0	0	0	9.98	3.74	89	112	0.57	0.3	12.3
S0267	0	0	55	1	2	2	3	3	0	1	1	0	0	1	1	1	1	0	0	0	0	0	6.1	5.63	242	169	0.67	0.33	12.3
S0268	1	1	71	1	3.8	2	3	3	1	0	3	0	1	1	1	1	1	0	1	0	0	0	8.14	4.35	197	126	0.66	0.35	12.4
S0269	0	0	49	1	3.3	2	3	3	0	0	2	0	0	1	1	1	1	0	0	0	0	0	4.41	4.8	273	155	0.54	0.37	12.6
S0270	0	1	92	3	8	2	2	3	0	0	2	0	0	1	1	1	1	0	0	0	0	0	5.37	3.64	206	99	0.57	0.16	17.5
S0271	1	0	61	3	6	2	2	3	1	0	3	1	0	1	1	1	1	0	1	0	0	0	6.02	4.78	204	142	0.55	0.25	11.8
S0272	0	0	66	3	4	1	3	3	0	0	2	0	0	1	1	1	1	0	0	0	0	0	5.37	3.82	275	84	0.73	0.16	22.1
S0273	0	1	62	3	1.5	2	3	3	0	0	1	0	0	1	1	1	1	0	1	0	0	0	4.83	3.8	106	112	0.88	0.26	12.7
S0274	0	1	86	2	2.5	2	3	1	0	0	1	0	0	1	1	1	1	0	0	0	0	0	6.26	3.42	178	108	0.45	0.13	14.4
S0275	1	0	57	1	6	1	2	3	2	0	3	1	0	1	1	1	1	0	0	1	0	0	10.79	4.26	203	137	0.83	0.21	12.2
S0276	1	0	57	3	5.5	1	3	3	1	0	3	0	0	1	1	1	1	0	1	0	0	0	4.7	3.17	300	61	0.66	0.24	16.1
S0277	0	0	68	1	1.6	1	3	2	0	0	1	0	0	1	0	1	1	0	0	0	0	0	6.1	4.14	160	131	0.51	0.21	13.2
S0278	1	0	84	1	5	1	3	4	1	0	3	1	0	1	1	1	1	0	1	0	0	0	12.73	3.35	206	86	0.88	0.18	13
S0279	0	1	81	3	3	2	3	4	0	0	1	0	0	0	1	1	1	2	1	0	0	0	17.82	4.03	252	82	0.52	0.33	18.3
S0280	0	0	80	3	3	2	3	3	0	0	2	0	0	1	1	1	1	0	0	0	0	0	4.87	2.89	277	57	0.22	0.24	18.9
S0281	0	1	52	1	2.8	2	5	2	0	0	1	0	0	1	1	1	1	0	1	0	0	0	3.78	4.43	265	141	0.39	0.29	11.9
S0282	1	1	59	1	4.5	1	3	4	1	0	3	1	0	1	1	1	1	0	1	0	0	0	7.82	3.84	223	87	0.72	0.42	14.6
S0283	0	0	41	3	5	2	3	3	0	0	2	0	0	1	1	1	0	1	0	0	0	0	9.42	4.92	297	146	0.88	0.31	11
S0284	0	0	56	1	5	2	5	3	0	0	2	0	0	1	1	1	1	0	0	0	0	0	5.87	3.9	332	119	0.49	0.38	12.4
S0285	1	1	67	4	5	1	3	3	1	0	3	0	0	1	1	1	1	0	0	0	0	0	8.37	3.56	450	103	0.68	0.25	15.8
S0286	0	0	40	2	4	1	3	2	0	0	4	0	0	1	0	1	0	2	0	0	0	1	4.68	4.59	248	143	0.56	0.15	12.7
S0287	0	0	66	1	5	1	3	3	0	0	1	0	0	1	1	1	1	0	0	0	0	0	7.41	4.37	150	138	0.73	0.08	11.5
S0288	0	1	45	4	4.5	2	1	3	0	0	2	0	0	1	0	1	1	0	0	0	0	0	7.58	3.78	373	97	0.67	0.39	13.7
S0289	0	0	54	3	9	1	3	3	0	0	2	0	0	1	1	0	1	0	0	0	0	0	5.1	4.22	168	110	0.63	0.26	13.2
S0290	1	0	63	1	4	1	1	4	1	0	3	1	1	1	1	1	1	0	1	0	0	0	13	4.32	173	133	0.81	0.08	14
S0291	0	0	66	2	3	1	3	3	0	0	1	0	0	1	1	1	1	0	1	0	0	0	6.76	4.78	161	142	0.9	0.38	12.9
S0292	0	0	59	2	7	1	3	3	0	0	2	0	0	1	1	1	1	1	0	0	0	0	4.33	4.23	330	122	0.52	0.33	11.7
S0293	1	0	56	3	4	1	3	4	1	0	3	1	0	1	1	1	1	0	0	0	0	0	6.56	4.77	135	147	0.63	0.12	12
S0294	0	1	33	3	4	1	3	3	0	0	2	0	1	1	1	1	1	0	1	0	0	0	4.76	3.14	227	68	0.36	0.17	22.2
S0295	1	0	74	2	3	1	2	3	2	0	3	0	1	1	1	1	1	0	1	0	0	0	2.98	4.65	209	140	0.41	0.3	12.5
S0296	1	0	61	1	2	1	3	3	1	0	3	0	0	1	1	1	1	0	1	1	0	0	5.64	4.37	227	137	0.69	0.43	12.2
S0297	0	0	45	2	4.5	2	6	3	0	0	2	0	0	1	1	1	1	0	0	0	0	0	7.97	4.96	255	160	0.61	0.29	12.2
S0298	1	1	70	2	4.5	1	3	2	1	0	3	0	0	1	1	1	1	0	1	0	0	0	4.13	3.09	106	99	0.68	0.2	13.3
S0299	0	1	69	3	1.2	2	4	1	0	0	1	0	0	1	1	1	1	0	1	0	0	0	9.85	3.46	268	103	0.43	0.12	12.7
S0300	1	0	62	2	5	1	3	3	1	0	3	0	0	1	1	1	1	0	1	0	0	0	6.12	4.23	206	130	0.77	0.13	11.9
S0301	0	1	55	2	3.5	2	3	3	0	0	1	0	1	1	0	1	1	0	0	0	0	0	6.41	3.74	216	121	0.9	0.44	12.2
S0302	0	1	58	2	5	2	3	2	0	0	2	0	0	1	1	1	1	0	0	0	0	0	12.03	4.73	240	152	0.75	0.35	13.3
S0303	0	0	51	2	3	2	3	3	0	0	2	0	0	1	0	1	1	1	0	0	0	0	6.45	5.48	299	132	0.81	0.09	24.6
S0304	1	0	62	1	6	2	3	3	1	0	3	1	0	1	1	1	1	0	1	0	0	1	5.29	4.27	247	129	0.83	0.07	11.9
S0305	1	1	61	1	4	2	3	4	2	0	3	1	1	1	1	1	1	0	1	0	0	0	4.05	4.43	285	127	0.67	0.22	13.5
S0306	0	0	46	1	4	1	3	2	0	0	1	0	0	1	1	1	1	0	0	0	0	0	5.46	5.17	152	164	0.41	0.33	11.4
S0307	0	0	81	4	7.5	2	3	2	0	0	2	0	0	1	1	1	1	0	0	0	1	0	7.8	4.1	205	111	0.89	0.38	13.4
S0308	0	0	66	3	3	2	3	3	0	0	2	0	0	1	1	1	1	0	1	0	0	0	4.3	3.82	121	131	0.28	0.35	14.1
S0309	1	0	66	3	4	1	3	3	2	1	4	0	0	1	1	1	1	0	0	0	0	0	10.85	3.21	207	72	0.88	0.08	24.3
S0310	1	0	66	3	6	1	3	3	2	0	3	0	0	1	1	1	1	0	0	0	0	0	5.71	4.3	318	88	0.77	0.26	11
S0311	1	0	45	1	2	2	3	3	1	1	3	1	0	1	1	1	1	0	0	0	0	0	5.69	4.53	172	133	0.83	0.27	12.1
S0312	0	0	55	1	3.5	1	3	3	0	0	2	1	0	1	1	1	1	0	0	0	0	0	7.72	3.98	314	117	0.52	0.35	11.7
S0313	0	1	50	2	4	1	3	3	0	0	2	0	0	1	1	1	1	0	0	0	0	0	4.17	4.37	271	124	0.09	0.5	13
S0314	1	0	60	2	7	1	3	3	1	0	3	1	0	1	1	1	1	0	1	0	0	0	6.3	4.19	204	128	0.67	0.31	13.2
S0315	0	1	65	1	4.5	1	3	3	0	0	1	0	1	1	1	1	1	0	1	0	0	0	6.25	3.97	227	117	0.64	0.2	12.7
S0316	0	1	63	2	5	1	3	3	0	0	2	0	0	1	1	1	1	0	0	0	1	0	5.98	3.9	154	118	0.65	0.3	11.5
S0317	0	1	76	2	4.7	2	3	3	0	0	2	0	0	1	0	1	1	0	0	1	0	0	4.42	3.87	247	115	0.59	0.35	14.1
S0318	0	1	57	2	2.6	1	3	3	0	0	2	0	0	1	1	1	1	0	1	0	0	0	4.28	3.85	133	118	0.19	0.27	12.6
S0319	1	0	52	2	3.5	1	3	3	1	1	4	1	0	1	1	1	1	0	0	0	1	0	6.64	5.08	163	158	0.59	0.29	12.3
S0320	0	0	42	1	4	2	3	2	0	0	1	0	0	0	1	1	1	2	0	0	0	0	9.05	4.67	226	140	0.77	0.39	12
S0321	1	0	54	4	2.5	1	3	4	1	0	4	0	0	1	1	1	1	0	1	0	0	0	5.36	4.36	231	147	0.56	0.37	13
S0322	0	1	37	2	2.5	2	3	1	0	0	1	0	0	1	1	0	0	2	0	0	0	0	5.9	4.11	233	128	0.48	0.32	12.3
S0323	1	1	45	2	5	1	3	3	2	0	3	0	0	1	1	1	1	0	0	0	0	0	14.25	4.32	269	115	0.91	0.25	12.4
S0324	0	0	67	2	5	1	3	2	0	0	1	0	0	0	0	1	1	2	0	0	0	0	2.37	3.98	292	99	0.28	0.32	14
S0325	0	0	54	1	3.5	1	2	3	0	0	2	0	0	1	1	1	1	0	1	0	0	0	16.63	4.93	300	160	0.78	0.13	12.5
S0326	0	1	70	1	4.5	1	3	3	0	0	2	0	0	1	1	1	1	0	0	0	0	0	7.55	4.8	206	147	0.66	0.16	12.9
S0327	0	1	41	1	3	1	3	3	0	0	1	0	0	1	1	1	1	0	0	0	0	0	5.48	3.9	171	117	0.86	0.28	11.9
S0328	1	0	61	1	6	1	3	3	1	0	3	0	0	1	1	1	1	0	0	0	0	0	8.86	4.38	168	136	0.72	0.2	12.8
S0329	1	1	46	3	2.5	1	3	3	1	1	4	1	0	1	1	1	1	0	0	1	0	0	6.97	3.7	256	102	0.58	0.3	14.2
S0330	0	1	71	3	3.8	2	3	3	0	0	2	1	1	0	1	1	1	2	0	0	0	0	8.25	4.47	157	127	0.55	0.38	15.5
S0331	0	0	78	2	4	2	3	3	0	0	1	0	0	1	0	1	1	0	0	0	0	0	9.77	4.12	156	137	0.69	0.26	12.3
S0332	0	0	67	1	4.5	1	3	3	0	0	2	0	1	1	1	1	1	0	1	0	0	0	7.92	4.51	276	140	0.6	0.3	11.9
S0333	0	0	68	3	2	2	3	3	0	0	1	0	0	1	1	1	1	0	0	0	0	0	16.09	4.9	187	147	0.77	0.1	12.7
S0334	1	0	74	2	5.5	1	3	3	2	1	3	0	0	1	1	1	1	0	1	0	0	0	3.97	4.25	282	137	0.44	0.35	13.1
S0335	1	1	51	2	6.5	1	3	4	2	0	3	1	0	1	1	1	1	0	1	0	0	0	5.96	3.93	286	99	0.66	0.2	15.5
S0336	1	0	42	2	5	1	3	4	1	0	3	0	0	1	1	1	1	0	1	0	0	0	5.4	5.25	367	160	0.54	0.4	11.9
S0337	0	1	60	2	4.5	1	3	3	0	0	2	0	0	1	1	1	1	0	0	0	0	0	8.26	4.07	258	123	0.73	0.22	13.2
S0338	0	1	65	1	4	2	3	1	0	0	1	0	0	1	1	1	1	0	1	0	0	0	7.64	4.39	249	130	0.61	0.26	11.9
S0339	0	1	56	1	3	1	3	2	0	0	1	0	0	1	1	1	1	0	1	0	0	0	5.38	4.12	101	127	0.48	0.32	12.6
S0340	0	1	49	1	3	2	3	3	0	0	1	0	0	1	1	1	1	0	0	0	0	0	6.58	3.91	240	113	0.55	0.3	12.3
S0341	1	1	48	2	4.5	1	1	4	2	1	4	1	0	1	1	1	1	0	0	0	0	0	6.59	4.2	293	129	0.59	0.32	12
S0342	0	1	55	2	10	1	6	3	0	0	2	0	0	1	1	1	1	0	1	0	0	0	7.31	3.75	326	108	0.56	0.35	12.3
S0343	1	0	66	4	3	1	3	4	2	1	3	0	0	1	1	1	1	0	0	0	0	0	5.72	4.33	185	135	0.76	0.32	12
S0344	1	0	60	3	5	1	3	2	2	0	3	1	0	1	1	1	1	0	0	0	0	0	6.64	3.92	243	128	0.44	0.37	13.2
S0345	0	0	53	2	5	2	3	3	0	0	4	0	0	1	1	1	1	0	0	0	0	0	9.82	4.5	261	101	0.72	0.26	20
S0346	1	0	58	1	4.5	1	3	3	1	0	3	0	0	1	1	1	1	0	1	0	0	0	6.51	4.68	207	146	0.65	0.36	11.9
S0347	0	0	83	3	7.5	2	1	3	0	0	2	0	0	0	0	0	1	2	0	0	0	0	5.45	3.27	106	103	0.6	0.2	13.2
S0348	1	0	79	1	4.7	2	2	3	1	0	3	1	0	1	1	1	1	0	1	0	0	0	5.73	4.46	257	127	0.53	0.27	13.2
S0349	0	0	32	2	4.5	1	2	4	0	0	2	0	0	1	1	1	1	0	0	0	0	0	3.86	4.57	291	145	0.63	0.38	12.5
S0350	1	1	64	3	6	1	3	3	1	0	3	0	1	0	0	1	1	2	1	0	0	0	4.88	3.63	359	91	0.7	0.22	12.8
S0351	1	1	44	1	5	2	3	3	1	0	3	0	0	1	1	1	1	0	0	0	0	0	11.02	4.65	318	94	0.49	0.25	20.3
S0352	0	0	66	1	3.5	2	3	2	0	0	2	0	0	1	1	1	1	0	0	0	0	0	11.85	4.57	235	147	0.52	0.29	11.7
S0353	1	1	57	2	1.8	1	3	2	1	0	3	0	0	1	1	1	1	0	0	0	0	0	7.46	4.2	314	121	0.54	0.41	12.1
S0354	0	0	68	1	4.5	1	6	4	0	0	2	0	0	1	1	1	1	0	0	0	0	0	5.17	4.03	266	133	0.69	0.33	11.9
S0355	1	0	53	2	4	1	2	3	1	0	3	0	0	1	1	1	1	0	1	0	0	0	4.41	5.01	279	103	0.63	0.21	23.1
S0356	0	0	51	1	3	1	3	3	0	0	2	0	1	1	1	1	1	0	1	0	0	1	12.02	4.35	243	144	0.58	0.32	11.9
S0357	1	1	58	4	3.5	1	3	3	2	0	3	0	0	1	1	1	1	0	0	0	0	0	6.51	3.51	337	86	0.77	0.15	15.9
S0358	1	0	78	3	5	1	3	3	1	0	3	0	0	1	1	1	1	0	1	0	0	0	7.46	3.22	222	91	0.62	0.37	22.9
S0359	0	0	41	4	5	1	2	3	0	0	2	0	0	0	1	1	1	2	0	1	0	0	9.93	4.35	165	133	0.6	0.23	12.8
S0360	0	0	65	2	4.5	1	3	3	0	0	2	0	0	1	1	1	1	0	0	0	0	1	7.3	4.24	236	151	0.53	0.28	14.3
S0361	1	0	64	4	5	1	2	4	2	1	4	0	0	1	1	1	1	0	1	0	0	0	4.88	4.11	227	122	0.94	0.17	13
S0362	0	1	38	2	3.5	1	1	3	0	0	2	1	0	1	1	1	1	0	0	0	0	0	14.98	4.38	217	133	0.6	0.22	11.8
S0363	0	1	83	3	9.5	1	2	3	0	0	2	1	0	1	1	1	1	0	1	0	0	0	8.54	4.15	318	129	0.65	0.26	12.4
S0364	1	1	81	2	6	1	3	1	1	0	3	1	0	1	1	1	1	0	0	0	0	0	4.76	3.77	245	113	0.53	0.13	12.9
S0365	0	1	30	2	5.5	2	2	3	0	0	2	0	0	0	0	1	1	2	0	0	0	0	5.56	3.39	398	70	0.68	0.24	18.2
S0366	0	0	65	3	3	1	3	2	0	0	1	0	0	1	1	1	1	0	1	0	0	0	7.75	4.39	193	136	0.61	0.09	11.7
S0367	1	0	75	1	5	1	3	4	1	0	3	0	0	1	1	1	1	0	0	0	1	0	3.02	3.99	218	118	0.55	0.36	13.7
S0368	0	0	64	3	5	2	3	3	0	0	2	0	1	1	1	1	1	0	0	0	0	0	5.65	4.63	168	137	0.63	0.09	12.1
S0369	0	1	92	3	8	2	3	3	0	0	2	1	0	1	1	1	1	0	1	0	0	0	9.75	3.64	206	99	0.57	0.38	17.5
S0370	0	1	56	3	6.5	2	3	3	0	0	2	0	0	0	0	1	0	2	1	0	0	0	4.5	4.89	257	138	0.24	0.25	12.6
S0371	0	0	79	1	4	1	3	3	0	0	2	0	0	1	1	1	1	0	0	0	0	0	11.53	3.85	250	121	0.6	0.12	12.7
S0372	1	1	40	3	4	1	3	3	1	0	3	0	1	1	1	1	1	0	1	0	0	1	3.76	3.76	265	82	0.31	0.55	14.9
S0373	1	1	64	3	6	2	3	3	1	0	3	0	1	0	0	1	1	2	1	0	0	0	4.88	3.63	359	91	0.7	0.22	12.8
S0374	0	0	42	3	24	2	1	4	0	1	4	1	1	1	1	1	0	0	0	0	0	0	4.92	3.57	219	111	0.12	0.18	11.7
S0375	1	0	64	1	4	2	6	3	1	0	3	0	1	1	1	1	0	1	1	0	0	0	5.51	4.65	234	134	0.78	0.18	13.2
S0376	1	0	59	1	8	1	3	3	1	0	3	0	0	1	1	1	1	0	0	0	0	0	6.95	4.16	339	131	0.72	0.17	11.9
S0377	0	1	84	2	7.5	1	3	3	0	0	2	0	0	1	1	1	1	0	1	0	0	0	14.88	3.92	370	82	0.69	0.07	23.9
S0378	0	0	65	2	3.5	2	3	2	0	0	1	0	0	1	1	1	1	0	1	0	0	1	6.91	3.94	234	120	0.68	0.24	12.5
S0379	1	0	86	1	8	2	3	3	1	0	3	0	0	1	1	1	1	0	1	0	0	0	6.09	4.06	294	93	0.68	0.25	16.5
S0380	0	1	40	4	4	2	3	1	0	0	1	1	0	1	1	1	1	0	0	0	0	0	6.25	4.25	195	132	0.72	0.2	12.6
S0381	0	1	59	3	6	1	3	3	0	0	2	0	0	1	1	1	1	0	0	0	0	1	5.98	4.23	286	114	0.67	0.26	12.3
S0382	1	0	47	1	5	1	2	4	1	0	3	0	0	1	1	1	1	0	1	0	0	0	7.69	4.91	309	113	0.63	0.26	16
S0383	1	0	62	1	8	1	1	3	2	0	3	1	1	1	1	1	1	0	1	0	0	0	8.3	4.42	396	128	0.66	0.26	12.6
S0384	1	0	66	3	8	1	6	3	1	0	3	0	0	1	1	1	1	0	1	0	0	0	6.49	5.13	257	155	0.7	0.19	12.2
S0385	0	0	44	3	5	1	3	3	0	0	2	0	1	1	1	1	1	0	0	0	0	0	7.33	4.45	176	135	0.52	0.3	12.2
S0386	0	0	67	2	5	1	3	3	0	0	2	0	0	1	1	1	1	0	0	0	0	0	8.04	4.39	252	141	0.52	0.37	12.2
S0387	0	0	70	2	5.5	1	2	3	0	0	2	0	0	1	1	1	1	0	0	0	0	0	5.81	3.99	223	128	0.45	0.33	12.1
S0388	0	0	65	1	1	1	3	3	0	0	2	0	0	1	1	1	1	0	1	0	0	0	6.46	3.27	112	104	0.95	0.04	13.7
S0389	0	1	77	3	6	1	3	2	0	0	2	0	0	0	1	1	1	2	0	0	0	0	6.67	3.6	225	88	0.87	0.11	15.7
S0390	0	0	71	1	2.5	2	3	3	0	0	1	1	0	1	1	1	1	0	0	0	0	0	6.19	4.13	177	131	0.62	0.25	13.5
S0391	0	0	79	3	9	2	3	3	0	0	2	0	0	1	1	1	1	0	0	0	0	0	4.53	4.11	281	79	0.51	0.08	19.8
S0392	0	0	41	3	5	1	3	2	0	0	2	0	0	1	1	1	1	0	0	0	0	0	4.69	6.12	150	172	0.53	0.41	12.6
S0393	0	0	73	2	2.8	1	3	3	0	0	2	0	0	1	1	1	1	0	0	0	0	0	5.96	3.38	236	120	0.63	0.21	16.7
S0394	1	1	78	3	5.5	1	3	4	1	1	4	0	0	1	1	1	1	0	1	0	0	0	6.9	3.38	235	79	0.73	0.17	17.9
S0395	0	0	56	1	1	1	3	2	0	0	1	0	0	1	1	1	1	0	0	0	0	0	7.62	5.63	199	155	0.56	0.34	12.6
S0396	0	0	56	1	5	1	3	2	0	0	2	0	0	1	1	1	1	0	0	0	0	0	11.18	4.47	247	141	0.67	0.26	12.6
S0397	0	1	63	1	2	1	2	3	0	0	2	0	0	1	1	1	1	0	1	0	0	0	4.95	4.27	305	118	0.52	0.31	13.2
S0398	1	0	50	2	4	1	3	3	2	0	3	0	0	1	1	1	1	0	1	0	0	0	5.35	4.27	288	140	0.57	0.32	11.6
S0399	0	1	81	1	5	2	3	3	0	0	3	0	0	1	1	0	1	0	1	0	0	0	6.94	4.25	386	130	0.51	0.17	12
S0400	0	1	63	1	6	2	3	3	0	0	2	0	0	1	1	1	1	0	1	0	0	0	4.87	3.98	205	121	0.26	0.29	12
S0401	1	0	32	3	4.5	1	6	4	1	0	3	0	0	0	1	1	1	2	0	0	0	0	7.42	4.77	257	108	0.77	0.26	13
S0402	0	1	52	3	1	2	2	3	0	0	2	0	1	1	1	1	1	0	0	0	0	0	4.89	3.86	240	120	0.85	0.1	12.4
S0403	0	1	75	1	2.5	1	3	3	0	0	2	0	0	1	1	1	1	0	0	0	0	0	4.36	4.05	285	118	0.73	0.37	13.5
S0404	1	0	77	1	6.5	1	3	3	1	0	3	0	0	1	1	1	1	0	0	0	0	0	4.87	4.19	215	100	0.64	0.25	13.7
S0405	0	0	69	2	3	1	3	3	0	0	2	1	0	1	1	1	1	0	1	0	0	0	9.56	4.43	188	145	0.56	0.34	11.8
S0406	0	0	54	1	3	1	2	4	0	0	2	0	1	1	1	1	1	0	0	0	0	0	5.51	4.79	218	146	0.53	0.35	11.9
S0407	0	1	62	1	5.5	1	3	3	0	0	2	0	0	1	1	1	1	0	1	0	0	0	4.35	4.23	228	123	0.29	0.33	12.9
S0408	1	0	70	1	3	1	3	3	1	0	3	0	1	1	1	1	1	0	0	0	0	0	5.44	3.31	263	85	0.5	0.3	15.8
S0409	1	0	60	1	4	2	3	4	1	0	3	0	0	1	1	1	1	0	0	0	0	0	5.44	4.15	260	126	0.55	0.28	11.9
S0410	1	0	55	1	4.8	1	3	3	1	0	3	0	1	1	1	1	1	0	0	0	0	0	3.85	4.24	189	127	0.64	0.24	11.7
S0411	0	0	66	2	5	1	3	3	0	0	2	0	0	1	1	1	1	0	0	0	0	0	8.28	4.21	317	119	0.66	0.2	14.5
S0412	1	0	68	4	3.5	2	5	2	1	0	3	0	0	1	1	1	1	0	1	0	0	0	6.3	4.44	181	146	0.57	0.32	12
S0413	0	0	49	3	5	1	3	1	0	0	4	0	0	1	1	0	1	0	0	0	0	0	6.14	4.67	279	134	0.62	0.08	12.2
S0414	0	1	20	4	1.8	1	6	3	0	0	1	0	0	1	1	1	1	0	1	0	0	0	4.71	4.54	259	131	0.66	0.34	12.8
S0415	0	1	54	1	2	2	3	3	0	0	1	0	0	1	1	1	1	0	0	0	0	0	10.1	4.32	202	109	0.85	0.27	15.2
S0416	0	0	57	2	7	1	6	3	0	0	2	0	0	0	0	1	1	2	0	0	0	0	7.36	4.36	418	132	0.81	0.1	12.6
S0417	0	0	51	1	3.2	2	3	2	0	0	2	0	0	1	1	1	1	0	0	0	0	0	4.7	5.04	247	149	0.64	0.36	12.8
S0418	0	0	65	2	6	1	3	3	0	0	2	0	0	1	1	1	1	0	0	0	0	0	4.39	4.1	305	80	0.27	0.37	15.9
S0419	0	0	70	2	6	1	3	4	0	1	4	0	0	1	1	1	1	0	0	0	0	0	6.21	4.34	133	122	0.61	0.22	12.3
S0420	0	1	73	1	7	2	3	2	0	0	1	0	0	1	1	1	1	0	0	0	0	0	7.03	4.12	264	131	0.58	0.31	11.6
S0421	1	1	36	2	6	1	2	3	1	1	4	1	1	1	1	1	1	0	0	1	0	0	10.64	2.61	127	75	0.9	0.06	14
S0422	0	0	56	1	3	2	3	3	0	0	2	0	0	1	1	1	1	0	0	0	0	0	10.33	4.24	203	140	0.81	0.14	11.8
S0423	0	1	64	1	4	1	3	2	0	0	1	0	0	1	1	1	1	0	1	0	0	0	6.07	3.94	215	122	0.55	0.33	12.5
S0424	1	1	54	3	10	1	3	3	1	0	3	1	0	0	0	1	1	2	0	0	0	0	4.38	3.57	129	76	0.53	0.35	14.9
S0425	0	1	72	3	7.5	1	4	2	0	0	2	1	0	1	1	1	1	0	0	0	0	0	4.08	3.01	231	51	0.86	0.11	18.8
S0426	1	0	78	1	6	2	3	3	1	0	3	0	0	1	1	1	1	0	0	0	0	0	8.11	4.33	281	126	0.54	0.39	13.2
S0427	0	0	82	2	6.5	1	4	3	0	0	2	0	0	1	1	1	1	0	1	0	0	0	16.08	4.39	239	124	0.53	0.34	11.9
S0428	0	1	82	1	6	2	3	3	0	0	1	0	0	1	1	1	1	0	0	0	1	0	4.66	3.47	230	104	0.71	0.32	12.6
S0429	0	1	49	3	4	1	4	2	0	0	1	0	0	1	1	1	1	0	1	0	0	0	9.14	3.89	431	96	0.81	0.12	23.8
S0430	0	1	85	1	5.5	1	3	3	0	0	1	0	0	1	1	1	0	2	0	0	0	0	9.25	4.56	286	126	0.56	0.09	13
S0431	0	1	71	1	2.4	2	3	1	0	0	1	0	0	1	1	1	1	0	0	0	0	0	5.08	3.91	179	124	0.83	0.1	12.3
S0432	1	0	60	3	7	1	3	3	1	0	3	0	0	1	1	1	1	0	0	0	0	0	11.28	4.6	177	138	0.89	0.07	12.3
S0433	0	0	62	2	5	2	3	4	0	0	2	0	0	1	1	1	1	0	1	0	0	0	4.88	4.73	128	151	0.31	0.33	11.5
S0434	0	0	66	2	4	1	6	2	0	0	2	0	0	1	1	0	1	0	1	0	0	1	9.16	4.9	219	145	0.53	0.18	12.9
S0435	1	1	68	4	3	2	3	3	1	0	3	0	0	1	1	1	1	0	1	0	0	0	2.86	3.48	203	96	0.68	0.25	15.4
S0436	0	0	46	2	9	2	2	4	0	1	4	0	0	1	1	1	1	0	0	0	0	0	5.16	3.96	330	112	0.8	0.11	13.9
S0437	1	0	66	2	4.3	2	2	4	2	0	3	1	0	1	1	1	1	0	1	0	0	0	6.05	4.76	145	160	0.65	0.25	11.5
S0438	1	1	54	1	5	1	3	3	2	1	3	0	0	1	1	1	1	0	0	0	0	0	7.51	4.45	266	109	0.71	0.22	14.4
S0439	0	1	55	3	7.5	1	3	3	0	0	2	0	0	1	1	0	0	0	0	0	0	0	4.63	3.87	375	77	0.19	0.3	17.9
S0440	0	0	66	3	3.5	2	3	3	0	0	1	0	0	1	1	1	1	0	1	0	0	0	8.13	4.27	186	137	0.57	0.45	13.2
S0441	0	0	86	3	14	2	3	3	0	0	2	0	0	1	1	1	1	0	1	0	0	0	5.12	4.07	153	111	0.95	0.03	19.1
S0442	0	1	48	3	3.5	1	3	3	0	0	2	0	0	1	1	1	1	1	0	0	0	0	6.58	4.25	272	129	0.89	0.3	12.4
S0443	0	0	54	2	13	2	4	3	0	1	4	0	0	1	1	1	1	0	1	0	0	0	8.35	2.89	287	81	0.66	0.26	15.7
S0444	1	0	31	2	5	2	2	3	1	0	3	0	0	1	1	1	1	0	1	0	0	0	6.58	4.01	309	103	0.63	0.18	12.5
S0445	1	1	61	2	6.5	1	6	3	1	0	3	0	0	1	1	1	1	0	0	0	0	0	5.42	3.1	229	90	0.68	0.21	13.4
S0446	0	0	49	1	2.5	2	5	1	0	0	1	0	0	1	1	1	1	0	0	0	0	0	7.97	4.25	349	140	0.53	0.32	12.1
S0447	1	1	44	1	5	1	3	3	1	0	4	0	0	1	1	1	1	0	0	0	0	0	5.73	4.37	288	119	0.68	0.24	14.2
S0448	1	0	70	1	7	1	4	3	2	0	3	0	0	1	1	1	1	0	0	0	0	0	3.28	4.35	282	138	0.61	0.35	13.2
S0449	0	1	65	2	4	2	3	3	0	0	2	0	0	1	1	1	1	0	1	0	0	0	5.91	4.08	193	120	0.64	0.09	13.3
S0450	0	0	83	2	14	1	3	4	0	0	2	0	0	1	1	1	1	0	0	0	0	0	14.15	3.9	357	105	0.61	0.18	22
S0451	1	1	53	1	4.5	1	3	2	1	0	3	0	0	1	1	1	1	0	0	0	0	0	5.3	4.3	209	125	0.53	0.26	12.6
S0452	0	1	66	1	7	1	3	3	0	0	4	0	0	1	1	1	1	0	0	0	0	0	7.25	3.82	266	106	0.64	0.18	14.6
S0453	0	0	84	1	4	1	3	3	0	0	2	0	1	1	1	1	1	0	1	0	0	0	9.01	4.78	194	143	0.65	0.09	12.8
S0454	1	0	34	1	3	1	3	3	1	0	3	1	0	1	1	1	1	0	0	0	0	0	5.72	4.9	255	143	0.83	0.19	11.3
S0455	1	0	81	3	5.5	1	3	3	2	0	3	0	1	1	1	1	1	0	1	0	0	0	5.57	3.51	169	114	0.75	0.17	12.6
S0456	0	0	65	1	3	1	3	3	0	0	2	1	0	1	1	1	1	0	1	0	0	0	14.74	4.4	181	146	0.58	0.38	12.5
S0457	0	0	49	1	4.5	1	3	2	0	0	1	0	0	1	1	1	1	0	0	0	0	0	3.89	4.54	163	147	0.22	0.37	12.1
S0458	0	1	55	2	1.5	1	3	2	0	0	1	0	0	1	1	1	1	0	1	0	0	0	1.32	3.49	117	98	0.35	0.24	14
S0459	0	1	65	1	5.5	2	3	4	0	0	2	0	0	1	1	1	1	0	1	0	0	0	5.13	3.83	282	112	0.6	0.11	12
S0460	0	1	64	3	8	1	3	3	0	0	2	0	0	1	1	1	1	0	1	0	0	0	6.84	3.17	279	63	0.67	0.34	17.3
S0461	1	0	60	2	4.5	1	3	3	1	1	3	0	1	1	1	1	1	0	0	0	0	0	3.82	4.48	164	147	0.68	0.25	12.2
S0462	1	0	51	1	5	1	3	3	1	0	3	1	0	1	1	1	1	0	0	0	0	0	6.23	4.58	254	144	0.53	0.34	11.9
S0463	1	1	70	1	4	2	3	3	1	0	3	0	0	1	1	1	1	0	1	0	0	0	8.24	3.87	285	122	0.49	0.07	12.1
S0464	1	0	40	3	10	1	2	3	1	0	3	0	0	1	1	1	1	0	0	0	0	0	8.77	3.36	579	66	0.71	0.19	16.9
S0465	0	0	66	3	3.5	2	3	3	0	0	2	0	0	1	1	1	1	0	0	0	0	0	5.97	4.62	182	143	0.56	0.32	13.2
S0466	0	0	68	1	4	1	3	3	0	0	2	0	1	1	1	0	1	0	0	0	0	0	4.68	5.1	116	158	0.52	0.31	13.3
S0467	0	0	79	2	3	1	4	2	0	0	2	0	0	1	1	1	1	0	1	0	0	0	11.09	3.79	143	118	0.75	0.1	13.5
S0468	0	0	61	1	5.5	2	3	4	0	0	2	0	0	1	1	1	1	0	1	0	0	0	7.94	4.66	229	141	0.65	0.23	12.4
S0469	1	0	51	2	3	1	6	4	1	0	3	1	1	1	1	1	1	0	0	0	0	0	4.45	4.32	155	120	0.76	0.17	19.5
S0470	0	1	65	1	4.5	1	3	3	0	0	2	0	0	1	1	1	1	0	0	0	0	0	5.1	3.91	216	117	0.57	0.33	11.9
S0471	0	0	58	2	2	2	3	1	0	0	1	0	0	1	1	1	1	0	0	0	0	0	5.73	4.09	233	128	0.52	0.36	12.3
S0472	0	0	63	3	8	2	5	2	0	0	2	0	0	1	1	1	1	0	1	0	0	0	4.59	3.52	316	90	0.58	0.19	15.2
S0473	0	0	69	1	4	1	4	2	0	0	1	0	0	1	1	1	1	0	1	0	0	0	6.74	4.97	222	148	0.59	0.24	13
S0474	1	0	35	2	5.5	1	2	3	2	1	4	0	1	1	1	1	1	0	0	0	0	0	7	4.79	458	113	0.63	0.27	13.4
S0475	0	0	82	1	5	1	3	3	0	0	2	0	0	1	1	1	1	0	0	0	0	0	8.1	3.52	212	84	0.77	0.13	16
S0476	0	1	55	4	2.3	1	3	3	0	0	1	0	0	1	0	1	1	0	1	0	0	0	6.64	4.37	253	104	0.64	0.35	16.8
S0477	0	1	68	1	4.5	2	3	2	0	0	1	0	0	1	1	1	1	0	1	0	0	0	3.96	4.01	245	122	0.48	0.32	12.9
S0478	1	1	76	3	6	2	2	3	1	0	3	0	0	1	1	1	1	0	0	1	0	0	8.86	4.22	288	108	0.92	0.23	14.7
S0479	0	0	46	3	3	2	3	2	0	0	1	0	0	1	1	1	1	0	1	0	0	0	6.96	4.09	228	131	0.61	0.3	11.9
S0480	0	0	46	3	3	2	3	3	0	0	2	0	0	1	1	1	1	0	1	0	0	0	5.56	4.7	268	143	0.51	0.36	12.8
S0481	0	0	71	2	2	1	3	3	0	0	2	0	0	1	0	1	1	0	0	0	0	0	8.76	3.6	245	118	0.73	0.15	12
S0482	1	0	51	2	3.5	1	5	3	1	0	3	0	0	1	1	1	1	0	0	0	0	0	7.24	4.73	237	127	0.9	0.21	14.1
S0483	1	0	53	1	4	2	3	3	2	0	3	1	1	1	1	1	1	0	1	0	0	1	5.87	4.82	256	149	0.87	0.1	11.1
S0484	1	1	55	2	3	2	3	3	1	0	3	0	0	1	1	1	1	0	0	0	0	0	4.12	4.01	252	116	0.71	0.32	11.9
S0485	0	0	69	3	6	2	3	2	0	0	2	0	0	1	0	1	1	0	1	0	0	0	8.02	4.12	361	92	0.65	0.17	13.8
S0486	1	0	52	1	5.5	1	3	2	2	0	4	0	0	1	1	1	1	0	1	0	0	0	5.21	3.99	144	143	0.76	0.21	12.5
S0487	0	0	68	1	5.8	1	5	3	0	0	2	0	0	1	1	1	1	0	0	0	0	0	11.52	4.06	179	132	0.73	0.2	12
S0488	1	0	48	2	4	1	3	3	1	0	3	0	0	1	1	1	1	0	1	0	0	0	5.21	4.54	226	148	0.58	0.29	10.9
S0489	1	0	53	3	6	1	2	3	2	0	3	1	0	1	1	1	1	0	1	0	0	0	5.89	4.4	330	126	0.62	0.24	17.9
S0490	1	0	60	1	2.5	1	4	2	2	0	3	0	0	1	1	1	1	0	0	0	0	0	3.88	4.87	305	138	0.61	0.23	12.3
S0491	1	1	67	1	3.5	1	3	3	2	0	3	0	0	1	1	1	1	0	1	0	0	0	5.3	4.49	231	129	0.5	0.21	13.2
S0492	1	0	63	1	4.5	1	3	2	1	0	3	0	0	1	1	1	1	0	0	0	0	0	4.82	4.18	169	130	0.45	0.47	13.1
S0493	0	0	66	1	5	1	3	3	0	1	2	0	0	1	1	1	1	0	0	0	0	0	17.11	4.04	162	133	0.72	0.33	12.7
S0494	1	1	60	1	2.5	1	3	3	2	0	3	0	1	1	1	1	1	0	0	0	0	0	13.88	4.4	192	134	0.51	0.39	11.6
S0495	1	0	54	1	4	2	3	4	1	1	3	1	1	1	1	1	1	0	1	0	0	0	8.53	4.77	175	140	0.92	0.13	13.4
S0496	0	0	76	2	2.5	1	3	3	0	0	2	1	0	1	1	1	1	0	1	0	0	0	11.2	4.86	240	159	0.69	0.05	12.6
S0497	1	0	45	1	5.5	1	3	3	1	0	3	1	1	1	1	1	1	0	1	0	0	0	5.2	4.54	258	134	0.6	0.32	12.3
S0498	0	0	41	1	2.8	1	3	3	0	0	2	1	0	1	1	1	1	0	0	0	0	0	7.53	4.77	247	144	0.67	0.53	12
S0499	0	0	74	2	0.8	2	3	1	0	0	1	0	0	1	1	1	1	0	0	0	0	0	6.12	3.88	115	122	0.67	0.26	12.2
S0500	0	1	62	1	4	2	2	3	0	0	2	0	0	1	1	1	1	0	0	0	0	0	5.98	4.91	223	145	0.56	0.35	13.2
S0501	0	0	74	1	12	2	3	4	0	0	2	0	0	1	1	1	1	0	0	0	0	0	10.23	4.16	269	91	0.6	0.12	21.2
S0502	1	0	74	2	3	2	3	3	1	0	3	0	1	1	1	1	1	0	0	0	0	0	7.45	4.3	216	128	0.8	0.1	13.7
S0503	1	0	55	1	4.5	2	2	3	2	0	3	0	1	1	1	1	1	0	0	0	0	0	4.59	4.88	301	166	0.62	0.28	11.8
S0504	0	1	67	2	4	2	3	3	0	0	4	0	0	1	1	1	1	0	0	0	0	1	6.76	4.03	406	104	0.64	0.22	13.5
S0505	1	0	71	1	5	1	3	3	2	0	3	0	1	1	1	1	1	0	0	0	0	0	12.52	3.98	219	124	0.83	0.39	12.1
S0506	0	0	74	1	5.5	2	3	2	0	0	1	0	0	1	1	0	1	0	1	0	0	0	5.19	3.64	95	126	0.54	0.3	17.1
S0507	1	1	60	2	2.5	1	3	4	1	0	3	0	0	1	1	1	1	0	0	0	0	0	5.93	4.6	428	127	0.54	0.4	15.2
S0508	0	1	68	3	11	2	3	3	0	0	2	1	0	1	1	1	1	0	1	0	0	0	10.24	4.88	539	111	0.63	0.26	15.4
S0509	0	0	61	2	4.5	1	3	3	0	0	2	0	0	1	1	1	1	0	0	0	0	0	9.94	4.26	186	128	0.75	0.16	11.7
S0510	0	1	57	1	5	2	3	3	0	0	2	0	0	1	1	1	0	0	1	0	0	0	9.41	3.94	251	95	0.59	0.26	17
S0511	0	0	63	3	8	1	3	3	0	0	2	0	0	1	1	1	1	0	0	0	0	0	5.03	4.32	103	128	0.53	0.11	12
S0512	0	1	72	1	2.3	2	3	2	0	0	1	0	0	1	1	1	1	0	0	0	0	0	4.97	3.46	199	119	0.23	0.27	12.5
S0513	0	0	80	3	7.5	2	3	3	0	0	2	0	0	1	1	1	1	0	1	0	0	0	4.43	4.49	124	101	0.27	0.27	17.2
S0514	0	0	57	1	4	1	3	3	0	0	2	0	0	1	1	1	1	0	1	0	0	0	7.3	4.59	197	137	0.76	0.18	11.9
S0515	0	1	77	1	7	2	3	3	0	0	2	0	0	1	1	1	1	0	1	0	0	0	5.82	4.53	284	130	0.59	0.27	12.8
S0516	0	1	88	3	6	2	3	3	0	0	2	0	0	1	1	1	1	0	1	0	0	0	5.02	4.28	232	100	0.27	0.26	32.4
S0517	1	0	64	1	3.3	2	3	2	1	0	3	0	0	1	1	1	1	0	0	0	0	0	4.3	4.59	239	140	0.62	0.31	13.6
S0518	1	0	71	1	4.5	1	3	3	2	0	3	0	0	1	1	1	1	0	0	0	0	0	6.44	4.12	248	105	0.64	0.23	17.8
S0519	0	0	42	1	4	2	3	3	0	0	1	1	0	0	1	1	1	2	0	0	0	0	4.16	4.67	226	140	0.54	0.09	12
S0520	1	1	74	1	3.5	1	3	4	2	1	3	0	1	1	1	1	1	0	0	0	0	0	8.12	4.07	197	118	0.86	0.27	11.9
S0521	0	0	69	1	3.5	1	3	3	0	0	2	0	0	1	1	1	1	0	0	0	0	0	5.48	4.72	203	145	0.59	0.32	13.8
S0522	1	1	60	4	4	1	2	3	2	0	3	1	1	1	1	1	1	0	0	0	0	0	7.45	3.82	248	123	0.4	0.49	13.1
S0523	1	0	46	1	5	1	3	4	2	0	3	0	1	1	1	1	1	0	0	0	0	0	10.85	2.93	217	91	0.71	0.22	12.1
S0524	0	0	66	2	6	1	2	3	0	0	2	0	0	1	1	1	1	0	1	0	0	0	6.43	4.46	270	106	0.77	0.11	17.3
S0525	0	0	64	2	4.5	2	3	3	0	0	2	0	0	1	1	1	1	0	1	0	0	0	6.41	5.08	247	166	0.59	0.31	12.9
S0526	0	0	55	3	5.5	1	3	3	0	0	2	0	0	0	0	1	1	2	0	0	0	0	5.92	4.3	212	133	0.6	0.26	11.4
S0527	0	0	79	2	5	1	2	3	0	0	2	0	0	1	1	1	1	0	0	0	0	0	4.78	4.74	322	139	0.4	0.3	12.9
S0528	0	1	64	1	10	2	3	2	0	0	1	0	0	1	0	1	1	0	1	0	0	0	7.03	3.57	226	112	0.57	0.24	12.4
S0529	1	0	59	3	3.6	1	3	3	1	0	2	0	0	1	1	1	1	0	1	0	0	0	5.22	4.2	175	124	0.67	0.19	11.8
S0530	1	1	47	1	2.5	2	3	2	2	0	3	0	0	1	1	1	1	0	1	0	0	0	4.43	3.45	315	99	0.51	0.37	12.9
S0531	0	1	66	3	7	1	3	3	0	0	2	0	0	0	1	1	1	2	0	0	0	0	14.88	2.65	441	69	0.53	0.23	13.5
S0532	1	1	66	1	2.5	1	3	3	1	0	3	0	0	1	1	1	1	0	1	0	0	0	6.26	3.84	237	121	0.56	0.45	13
S0533	1	1	63	3	8	1	3	2	1	0	3	0	0	1	1	1	1	0	1	0	0	0	7.52	3.74	188	98	0.32	0.06	24.7
S0534	1	1	49	2	3.5	1	6	4	1	0	4	0	0	1	1	1	1	0	1	0	0	0	6.52	3.38	241	87	0.51	0.15	16.3
S0535	0	1	55	1	4	2	3	2	0	0	2	0	0	1	1	1	1	0	0	0	0	0	8.05	3.96	214	122	0.75	0.32	12.3
S0536	0	0	70	4	4	1	1	3	0	0	2	0	0	1	1	1	1	0	0	0	0	0	4.45	2.95	205	81	0.88	0.18	26.8
S0537	0	0	60	1	4	2	3	2	0	0	1	1	0	1	1	1	1	0	0	0	0	0	4.96	4.9	177	152	0.31	0.32	12.8
S0538	1	0	44	1	3.5	1	3	2	2	0	3	0	0	1	1	1	1	0	1	0	0	0	7.34	3.86	229	133	0.41	0.33	14.6
S0539	0	0	60	2	3	1	3	3	0	0	2	0	0	1	1	1	1	0	0	0	0	0	4.62	4.89	187	152	0.2	0.36	11
S0540	1	0	59	3	14	2	3	3	1	0	3	0	0	0	1	1	1	2	1	0	0	0	5.44	3.44	280	66	0.79	0.24	14.6
S0541	0	1	57	3	8.5	1	3	2	0	0	2	0	0	1	1	1	1	0	1	0	0	0	6.79	3.81	207	111	0.51	0.23	12.7
S0542	0	1	59	1	4.5	1	3	4	0	0	2	0	0	1	1	1	1	0	0	0	0	0	8.76	3.82	143	115	0.58	0.26	12.8
S0543	0	1	79	3	2.4	1	3	3	0	1	1	0	0	1	1	1	1	0	0	0	0	0	7.28	3.86	142	129	0.77	0.3	11.7
S0544	0	0	50	3	2.5	2	3	1	0	0	1	0	0	1	1	0	1	1	0	0	0	0	6.14	4.77	204	148	0.47	0.42	11.9
S0545	1	0	67	1	4.5	2	3	4	2	0	3	0	0	1	1	1	1	0	1	0	0	0	4.21	4.2	201	122	0.68	0.05	13.7
S0546	0	0	61	2	3.5	1	3	3	0	0	2	0	0	1	1	1	1	0	0	0	0	0	5.47	4.51	236	137	0.55	0.3	12.8
S0547	1	0	59	1	3	1	3	3	1	0	3	0	0	1	1	1	1	0	0	0	0	0	4.19	3.94	182	130	0.53	0.29	12.5
S0548	0	0	57	1	2	1	3	2	0	0	1	0	0	1	1	1	1	0	1	0	0	0	10.44	4.69	201	139	0.5	0.41	12.5
S0549	1	0	80	1	6	1	3	3	1	0	3	1	0	1	1	1	1	0	0	0	0	0	6.07	4.26	174	142	0.61	0.2	12.8
S0550	0	0	62	2	4	1	3	2	0	0	1	0	0	1	1	1	1	0	1	0	0	0	10.03	4.7	152	149	0.86	0.09	11.7
S0551	0	0	66	2	4	1	3	3	0	0	2	0	0	1	1	1	1	0	0	0	0	1	6.28	4.03	171	131	0.54	0.32	11.2
S0552	0	0	70	1	5	1	3	3	0	0	1	0	0	1	1	1	1	0	0	0	0	0	9.32	4.62	165	137	0.51	0.32	11.3
S0553	0	0	48	1	5.5	1	3	2	0	0	2	0	0	1	1	1	1	0	0	0	0	0	4.63	4.91	210	152	0.57	0.35	12.5
S0554	0	1	48	2	5	1	1	3	0	0	2	1	0	1	0	1	1	0	0	1	0	0	8.47	4.19	342	108	0.76	0.17	18.5
S0555	0	0	58	2	4.8	2	3	2	0	0	2	0	0	1	1	1	1	0	0	0	0	0	2.74	4.3	297	105	0.54	0.26	14.3
S0556	1	1	65	3	5.5	1	3	3	2	0	3	0	0	1	1	1	1	0	1	0	0	0	6.91	3.49	211	104	0.84	0.44	13
S0557	0	1	66	3	5	1	2	3	0	0	2	0	0	1	0	1	1	0	0	0	1	0	12.42	4	231	106	0.69	0.26	14.1
S0558	1	1	56	2	4	2	3	3	1	0	3	0	0	1	1	1	1	0	1	0	0	0	6.83	4.42	212	128	0.6	0.43	13.3
S0559	1	0	61	2	7	1	2	3	1	0	3	1	1	1	1	1	1	0	1	0	0	0	12.06	4.26	345	91	0.45	0.43	17.4
S0560	1	0	66	2	6	2	3	4	1	0	3	0	0	1	1	1	1	0	1	0	0	0	5.29	4.19	210	140	0.61	0.33	12.8
S0561	0	0	64	2	5.5	2	3	2	0	0	2	0	0	1	1	1	1	0	1	0	0	0	5.33	4.47	182	137	0.64	0.48	12.6
S0562	1	1	76	2	1.2	2	3	2	1	0	3	0	0	1	1	1	1	0	0	0	0	0	8.57	3.77	206	113	0.5	0.27	12.9
S0563	1	1	50	3	3	1	2	3	1	1	4	0	0	1	1	1	1	0	1	0	0	0	5.76	3.34	173	112	0.5	0.34	17.9
S0564	1	0	54	1	10	1	3	3	1	0	3	1	0	1	1	1	1	0	0	0	0	0	6.92	3.38	557	50	0.65	0.21	20
S0565	1	0	51	2	4	1	2	4	1	0	3	1	0	1	1	1	1	0	0	0	0	0	12.25	5.57	345	126	0.44	0.17	25
S0566	1	1	29	3	9	1	3	3	1	0	3	0	0	1	1	1	1	0	0	0	0	0	7.52	3.64	486	80	0.7	0.25	15.8
S0567	1	1	30	2	2	2	3	3	1	0	3	0	0	1	1	1	1	0	1	1	0	0	6.99	3.01	250	95	0.53	0.42	11.9
S0568	0	0	61	1	3	1	3	3	0	0	2	0	0	1	1	1	1	0	0	0	0	0	5.38	4.99	184	154	0.51	0.13	12.8
S0569	1	0	62	1	2.5	1	3	3	2	0	3	0	0	1	1	1	1	0	0	0	0	0	6.19	5.4	227	160	0.6	0.24	12.2
S0570	0	0	51	1	5.5	1	3	1	0	0	2	0	0	1	1	1	1	0	0	0	0	0	8.26	4.22	445	121	0.64	0.12	12.8
S0571	0	1	55	2	3	2	3	2	0	0	1	0	0	0	0	1	1	2	1	0	0	0	4.91	4.25	194	128	0.43	0.24	12.7
S0572	1	1	76	1	3.8	1	3	3	1	0	3	0	0	1	1	1	1	0	1	0	0	0	4.31	4.64	158	126	0.85	0.05	15.3
S0573	0	0	64	3	2	2	2	3	0	0	1	0	0	1	0	1	1	0	1	0	0	0	7.61	5.07	193	163	0.6	0.17	12.1
S0574	1	1	70	1	4	1	3	3	2	0	3	0	0	1	1	1	1	0	1	0	0	0	12.4	4.12	256	121	0.47	0.37	13.3
S0575	0	1	38	2	4	1	3	3	0	0	2	0	0	1	1	1	1	0	0	0	0	0	10.33	4.04	261	119	0.66	0.24	12
S0576	1	0	60	1	4	1	2	3	1	0	3	0	0	1	1	1	1	0	0	0	0	0	7.59	3.95	245	120	0.55	0.42	12.7
S0577	1	1	50	1	3.5	2	2	2	1	0	3	0	0	1	1	1	1	0	0	0	0	0	4.27	4.34	240	130	0.84	0.3	12.1
S0578	0	0	57	2	2	2	3	3	0	0	1	0	0	1	1	1	1	0	0	0	0	0	13.13	5.75	200	162	0.58	0.34	12.6
S0579	0	1	83	2	6.5	1	3	3	0	0	2	0	0	1	1	1	1	0	0	0	0	0	5.89	3.72	213	117	0.49	0.4	12
S0580	1	1	83	3	4	2	3	3	1	0	3	0	0	0	0	1	1	2	0	0	0	0	17.89	3.4	346	86	0.87	0.07	15.1
S0581	1	1	72	3	4.5	1	2	3	1	1	4	0	0	1	1	1	1	0	1	0	0	0	4.35	3.85	145	118	0.44	0.47	14.2
S0582	0	0	74	1	9	1	3	3	0	0	2	0	0	1	1	1	1	0	1	0	0	0	5.96	3.45	256	96	0.86	0.35	16.2
S0583	1	1	85	2	6	1	3	3	1	0	3	0	0	1	1	1	1	0	0	0	0	0	8.6	3.12	438	78	0.79	0.15	23.7
S0584	1	0	66	3	5.8	2	6	3	2	0	3	0	0	0	1	1	1	1	1	0	0	0	9.33	3.46	215	104	0.84	0.09	12.8
S0585	1	0	78	3	5.5	1	3	3	1	0	3	0	1	1	1	1	1	0	1	0	0	0	6.13	4.99	129	156	0.7	0.18	13
S0586	0	1	85	1	4.3	1	3	3	0	0	2	0	0	1	1	1	1	0	1	0	0	0	6.95	3.79	227	111	0.56	0.33	12.6
S0587	0	0	47	3	6	1	4	3	0	0	2	0	0	1	1	0	1	0	0	0	0	0	4.73	3.4	223	71	0.51	0.35	15.9
S0588	1	1	78	1	6	2	3	4	2	0	3	0	1	1	1	1	1	0	1	0	0	0	5.96	4.4	373	109	0.69	0.23	17.2
S0589	0	0	50	4	11	2	5	3	0	0	2	0	0	1	1	1	1	0	1	0	0	0	6.69	4.12	531	66	0.62	0.23	24.3
S0590	1	1	68	1	4	1	2	4	1	0	3	1	0	1	1	1	1	0	1	0	0	0	4.79	4.1	241	131	0.85	0.24	12
S0591	0	0	68	1	2.5	1	2	3	0	0	2	0	0	1	1	1	1	0	0	0	0	0	9.24	4.71	175	154	0.55	0.13	11.4
S0592	1	1	82	1	3.5	1	3	3	1	0	3	1	0	1	1	1	1	0	1	0	0	0	5.26	3.78	100	115	0.59	0.34	13.4
S0593	0	1	50	1	4.5	1	5	1	0	0	2	0	0	1	1	1	1	0	1	0	0	0	12.63	4.22	271	124	0.61	0.17	11.5
S0594	0	1	62	2	2.5	1	3	3	0	0	2	0	0	1	1	1	1	0	0	0	0	0	15.99	4.54	178	111	0.75	0.26	15
S0595	0	0	62	2	4	1	3	3	0	0	2	0	0	1	1	1	1	0	0	0	0	0	7.01	4	168	136	0.44	0.41	11.4
S0596	1	1	54	1	3	1	3	3	2	0	3	0	0	1	1	1	1	0	1	0	0	0	6.12	4.02	263	100	0.56	0.3	14.6
S0597	1	0	73	1	5	1	3	4	1	0	3	0	0	1	1	1	1	0	0	0	0	0	4.34	3.59	221	106	0.68	0.2	12.5
S0598	1	1	63	2	2	2	3	2	1	0	3	0	0	1	1	1	0	0	1	0	0	0	4.21	4.69	163	129	0.38	0.48	13.6
S0599	1	0	51	2	3.5	1	3	3	1	0	3	0	0	1	1	1	1	0	0	0	0	0	6.8	5.23	182	154	0.51	0.42	11.9
S0600	0	1	64	2	2.7	1	3	3	0	0	2	1	0	1	1	1	1	0	0	0	0	0	3.96	3.78	116	116	0.33	0.3	12.6
S0601	1	1	71	1	6.5	1	3	3	1	1	4	0	0	1	1	1	1	0	1	0	0	0	4.09	4.44	210	124	0.65	0.22	13.4
S0602	0	1	62	1	2.5	1	3	2	0	0	1	0	0	1	1	1	1	0	1	0	0	0	10.13	4.55	193	140	0.56	0.32	11.8
S0603	0	0	35	3	6	1	3	3	0	0	2	0	0	1	1	1	1	0	0	0	0	0	5.26	4.06	231	113	0.55	0.32	11.2
S0604	0	0	61	2	6	2	3	3	0	0	2	0	0	1	1	1	1	0	0	0	0	0	4.87	5.01	190	156	0.56	0.08	13
S0605	1	0	74	4	4	1	3	3	1	0	3	0	0	1	1	1	1	0	0	0	0	0	7.38	4.63	221	125	0.66	0.2	12
S0606	0	0	53	3	6	1	3	3	0	0	2	0	0	1	1	1	0	2	0	0	0	0	8.16	4.27	425	93	0.6	0.32	20.2
S0607	0	0	49	3	2	1	3	3	0	0	2	0	0	1	1	1	1	0	0	0	0	0	6.94	4.74	197	141	0.63	0.4	12.4
S0608	0	0	62	1	2.5	2	3	3	0	0	2	0	0	1	1	1	1	0	1	0	0	0	3.99	4.34	192	134	0.35	0.36	11.9
S0609	0	1	59	3	4	1	3	3	0	1	4	1	1	1	1	0	0	0	0	0	0	0	14.46	3.85	381	111	0.66	0.28	13.1
S0610	1	0	63	3	3.5	1	3	3	2	0	3	0	0	1	1	1	0	0	1	0	0	0	5.89	4.72	192	145	0.83	0.24	11.5
S0611	1	0	77	2	5	1	3	3	2	0	3	0	1	1	1	1	1	0	0	0	0	0	8.67	4.59	195	128	0.86	0.08	14.1
S0612	0	0	60	3	5	1	3	3	0	0	2	0	0	1	1	1	1	0	0	0	0	0	4.81	4.46	305	71	0.35	0.29	19.9
S0613	1	1	36	1	4	1	3	3	2	0	3	1	0	1	1	1	1	0	0	0	0	0	7.69	3.75	301	101	0.7	0.25	12.4
S0614	1	0	71	1	3	1	3	3	2	0	3	0	0	1	1	1	1	0	0	1	0	0	5.18	4.28	188	137	0.51	0.34	12.4
S0615	0	1	38	1	2.7	2	3	2	0	0	1	0	0	1	1	1	1	0	0	0	0	0	5.12	3.56	449	99	0.8	0.12	14.2
S0616	0	0	60	1	3	2	3	2	0	0	1	0	0	1	1	1	1	0	1	0	0	0	6.24	4.85	227	143	0.69	0.24	12.3
S0617	1	1	68	3	2	1	3	3	1	0	3	0	0	1	1	1	1	0	0	0	0	0	6.3	4.57	99	139	0.56	0.37	12.7
S0618	0	0	55	1	2.5	1	3	3	0	0	2	0	0	1	1	1	1	0	0	0	0	0	7.14	4.4	227	146	0.44	0.33	11.6
S0619	1	0	63	2	3	1	3	3	2	0	3	0	0	1	1	1	1	0	0	0	0	0	4.75	3.01	56	108	0.77	0.15	16.6
S0620	1	1	65	2	4.5	1	1	4	1	0	3	1	0	1	1	1	1	0	0	0	0	0	8.02	4.2	237	130	0.64	0.23	12.6
S0621	1	0	76	2	7	2	3	2	1	0	3	0	0	1	1	1	1	0	1	0	0	0	4.56	5.27	248	159	0.68	0.04	12.5
S0622	1	1	47	3	5.5	2	3	2	1	0	4	0	0	1	0	1	1	0	0	1	0	0	5.99	4.84	373	142	0.5	0.22	11.6
S0623	0	1	64	1	3.5	2	1	3	0	0	1	1	0	1	1	1	1	0	0	0	0	0	5.91	4.7	230	134	0.67	0.34	12.1
S0624	0	0	80	1	5	2	3	2	0	0	2	0	0	1	1	1	0	1	1	0	1	0	5.97	2.81	169	91	0.53	0.34	15.5
S0625	1	0	71	1	4.5	1	3	3	2	0	3	1	0	1	1	1	1	0	1	0	0	0	12.58	3.92	173	121	0.85	0.09	14.4
S0626	1	0	53	2	6	2	3	3	1	0	3	0	0	1	1	1	1	0	0	0	0	0	6.06	3.63	236	139	0.66	0.1	13.7
S0627	0	1	27	3	8	1	2	3	0	0	2	0	0	0	0	1	1	2	1	0	0	0	5.47	3.95	281	104	0.57	0.33	19
S0628	1	0	66	2	3	1	3	3	1	0	3	1	0	1	1	1	1	0	0	0	0	0	12.11	3.78	151	123	0.91	0.04	12.5
S0629	1	0	64	1	2.5	2	2	3	1	0	3	0	0	1	1	1	1	0	1	0	0	0	7.27	4.53	267	148	0.66	0.1	11.9
S0630	0	1	69	2	3	1	3	3	0	0	2	0	1	1	1	1	0	0	0	0	0	0	4.56	3.89	266	103	0.32	0.18	16.2
S0631	1	0	64	1	4.5	2	3	3	1	0	3	1	0	1	1	1	1	0	0	0	0	0	4.48	4.34	217	128	0.58	0.44	13.2
S0632	0	0	74	1	5.5	2	3	2	0	0	2	0	0	1	1	0	1	0	0	0	0	0	9.67	4	236	118	0.86	0.21	13.1
S0633	1	0	79	1	3.5	1	3	3	1	0	3	0	0	1	1	0	0	0	0	0	0	0	4.29	4.57	104	142	0.66	0.26	12.2
S0634	0	1	49	3	2.5	1	3	2	0	0	1	0	0	1	1	0	1	0	1	0	0	0	5.87	3.91	260	131	0.52	0.12	12.5
S0635	1	0	45	1	6	1	3	3	1	0	3	0	0	1	1	1	1	0	0	0	0	0	4.44	3.79	287	68	0.38	0.29	18.9
S0636	1	0	63	2	5	1	6	3	2	0	3	0	0	1	1	1	1	0	0	0	1	0	8.08	4.54	269	149	0.6	0.25	13.3
S0637	0	0	68	1	6	1	3	1	0	0	2	0	0	1	1	1	1	0	1	0	0	0	14.15	3.97	271	124	0.58	0.21	13.7
S0638	1	1	69	2	1.7	2	3	1	1	0	3	1	0	1	1	1	1	0	0	0	0	0	4.76	4.3	213	132	0.53	0.36	13.1
S0639	0	0	64	1	4.5	1	3	3	0	0	2	0	0	1	1	1	0	0	0	0	0	0	4.88	4.78	582	140	0.16	0.29	12.8
S0640	0	0	45	2	5	1	3	3	0	0	2	0	0	1	1	1	1	0	1	0	0	0	7.27	4.69	185	146	0.43	0.33	15
S0641	0	0	65	1	4.5	1	3	3	0	0	2	0	0	1	1	1	1	0	1	0	0	0	4.81	4.35	221	132	0.63	0.42	12.3
S0642	0	0	69	2	4	2	3	3	0	0	2	0	0	1	1	1	1	0	0	0	0	0	9.95	4.43	295	141	0.73	0.2	12
S0643	1	0	68	1	8	1	3	3	1	0	3	0	0	1	1	1	1	0	0	0	0	0	6.3	4.03	231	123	0.59	0.34	13.5
S0644	1	1	52	2	5	1	2	3	1	0	3	1	0	1	0	1	1	0	0	0	0	0	7.38	4.49	278	124	0.67	0.24	16.3
S0645	0	0	56	2	0.8	2	3	1	0	0	1	0	0	1	1	1	1	0	0	0	0	0	8.47	4.6	176	144	0.61	0.09	11.6
S0646	1	0	66	3	6	1	3	3	2	0	3	0	0	0	0	1	1	2	1	0	0	0	6.11	4.11	319	96	0.66	0.27	16.3
S0647	0	0	57	2	4	1	3	3	0	0	2	0	0	1	1	1	1	0	0	0	0	0	5.07	4.94	231	140	0.51	0.37	13
S0648	1	0	54	2	6.5	1	2	3	1	0	3	1	1	1	1	1	1	0	0	1	0	0	7.31	4.61	379	145	0.59	0.26	12.5
S0649	0	1	78	2	4	1	1	2	0	0	2	1	0	1	1	1	1	0	1	0	0	0	7.48	3.85	220	91	0.54	0.11	19.5
S0650	1	1	50	1	4	1	2	3	2	0	3	1	0	1	1	1	1	0	1	0	0	0	4.09	3.73	270	110	0.53	0.37	13
S0651	0	0	57	1	3.5	2	3	3	0	0	1	0	0	1	1	1	1	0	1	0	0	0	8.23	3.17	227	104	0.73	0.29	11.9
S0652	1	0	63	1	4	1	3	3	1	0	3	0	0	1	0	1	1	0	1	0	0	0	7.73	3.43	176	115	0.91	0.37	12.3
S0653	1	0	76	1	4	1	3	3	1	0	3	0	1	1	1	1	1	0	1	0	0	0	3.95	4.88	231	140	0.51	0.2	12.9
S0654	1	0	79	2	4	2	3	3	1	0	3	0	0	1	1	1	1	0	1	0	0	0	19.24	4.02	86	130	0.49	0.3	12.2
S0655	0	1	64	2	6	1	2	2	0	0	1	0	0	1	1	1	1	0	0	0	0	0	5.75	4.21	279	128	0.56	0.31	13
S0656	1	1	80	1	5	1	3	3	2	0	3	0	0	1	1	1	1	0	1	0	0	0	8.6	4.26	202	120	0.66	0.22	12.6
S0657	1	0	55	4	3	1	3	3	2	0	3	0	0	1	1	1	1	0	0	0	0	0	7.54	5.51	184	163	0.51	0.36	12.5
S0658	0	1	65	2	5	1	3	3	0	0	2	1	0	1	1	1	1	0	0	0	0	0	5.57	3.76	271	100	0.77	0.41	14.4
S0659	1	0	58	1	3.5	1	3	2	1	0	4	0	0	1	1	1	1	0	1	0	0	0	10.88	4.5	372	147	0.94	0.24	12.2
S0660	0	0	71	4	5	2	3	3	0	0	2	0	0	1	1	1	1	0	0	0	0	0	8.34	3.86	320	135	0.67	0.23	11.6
S0661	0	1	63	1	4	1	3	3	0	0	2	0	0	1	1	1	1	0	1	0	0	0	7.42	4.2	288	130	0.55	0.07	12.2
S0662	0	1	41	2	8.5	1	3	3	0	0	2	0	0	1	1	1	1	0	1	0	0	0	4.43	3.5	401	57	0.23	0.23	20.3
S0663	0	1	55	1	3.5	1	3	4	0	0	2	0	0	1	1	1	1	0	0	0	0	0	8.88	3.81	149	111	0.79	0.14	13.4
S0664	1	0	51	4	4	1	3	3	1	0	3	0	0	1	1	1	1	0	0	0	0	0	8.31	4.83	280	145	0.86	0.25	12
S0665	0	1	29	2	3	2	3	2	0	0	1	0	0	1	1	1	1	0	0	1	0	0	4.93	3.95	281	115	0.69	0.07	11.9
S0666	0	1	71	3	7	1	3	3	0	1	4	0	0	1	1	1	1	0	0	0	0	0	9.9	4.27	83	109	0.66	0.25	19.2
S0667	1	0	66	3	5	2	3	3	1	0	3	0	0	1	1	1	1	0	1	0	0	0	5.65	3.86	196	120	0.78	0.37	12.9
S0668	1	1	70	3	1.5	1	2	3	1	1	4	0	0	1	1	1	1	0	1	0	0	0	5.4	4.38	251	114	0.48	0.43	10
S0669	0	0	57	3	1.1	2	3	3	0	0	1	0	0	1	1	1	1	0	0	0	0	0	14.18	4.83	198	152	0.59	0.37	11.7
S0670	0	0	49	1	4.5	2	6	2	0	0	1	0	0	1	1	1	1	0	1	0	0	0	10.21	4.73	180	140	0.79	0.15	12.3
S0671	0	0	69	4	4	2	3	3	0	0	2	1	0	1	1	1	1	0	1	0	0	0	5.4	4.05	305	85	0.69	0.2	16.4
S0672	0	1	49	2	4	1	3	3	0	0	2	1	0	1	1	1	1	0	0	0	0	0	8.9	4.62	259	138	0.54	0.4	13.4
S0673	1	0	67	1	6	1	2	4	2	1	3	1	0	1	1	1	1	0	0	0	0	0	4.14	4.33	250	124	0.83	0.3	20.2
S0674	1	1	69	3	1.5	1	3	1	1	0	3	0	0	1	1	1	1	0	0	0	0	0	6.68	4.57	249	136	0.54	0.37	13.4
S0675	0	0	55	1	7	1	3	4	0	1	2	0	0	1	1	1	1	0	0	0	0	0	6.49	4.69	430	98	0.54	0.27	17.1
S0676	1	0	40	3	3.5	2	3	3	1	0	3	0	0	1	1	1	1	0	1	0	0	0	5.49	4.91	269	135	0.55	0.37	12.5
S0677	1	0	61	1	3	1	2	3	2	0	3	0	0	1	1	1	0	0	0	0	0	0	5.69	4.68	315	138	0.68	0.4	13.4
S0678	1	1	77	3	5.5	1	3	3	1	0	3	0	1	1	1	1	1	0	1	0	0	0	5.39	3.3	226	102	0.73	0.45	13.8
S0679	1	0	74	1	4	1	3	4	2	0	3	1	1	1	1	1	1	0	1	0	0	0	11.76	3.87	122	127	0.87	0.07	11.9
S0680	0	1	52	2	4	1	3	3	0	0	2	1	0	1	1	0	1	0	0	0	0	0	4.64	4.63	293	132	0.55	0.25	12.7
S0681	0	0	51	2	7	1	3	3	0	0	2	0	0	1	1	1	1	0	0	0	0	0	8.45	3.85	424	115	0.55	0.31	11.9
S0682	1	0	61	2	4.5	2	2	3	1	0	4	1	0	1	1	0	1	0	0	0	0	0	5.97	4.14	208	122	0.59	0.25	13.5
S0683	1	1	62	3	6	1	3	3	1	0	3	0	0	1	1	1	1	0	1	0	0	0	6.8	3.42	469	81	0.86	0.23	16.6
S0684	0	0	52	2	5.5	1	3	2	0	1	4	0	0	1	1	1	1	0	1	0	0	0	6.82	5.11	184	160	0.52	0.38	12.6
S0685	0	1	60	2	0.8	2	2	3	0	0	1	0	0	1	0	1	1	0	1	0	0	0	4.63	3.63	213	120	0.59	0.09	11.9
S0686	1	0	49	1	6	1	3	4	2	0	3	1	0	1	1	1	1	0	0	0	0	0	5.78	4.64	290	124	0.91	0.33	12.7
S0687	1	0	70	1	3	1	3	3	1	0	3	1	1	1	1	1	1	0	0	0	0	0	11.89	3.31	263	85	0.5	0.34	15.8
S0688	0	0	32	3	5.5	2	3	3	0	0	2	0	0	1	1	1	1	0	0	0	0	0	2.95	4.38	185	124	0.64	0.32	12.5
S0689	0	1	71	2	4.5	2	3	2	0	0	1	0	0	1	1	1	1	0	1	0	0	0	9.2	3.27	151	110	0.68	0.09	12.9
S0690	0	0	65	1	4	1	3	2	0	0	1	0	0	1	1	1	1	0	1	0	0	0	6.44	4.22	210	147	0.54	0.37	12.6
S0691	0	1	53	3	8	1	2	3	0	0	2	1	0	1	1	0	0	2	0	0	0	0	6.96	3.28	166	83	0.83	0.13	18.7
S0692	0	0	73	4	2	1	5	1	0	0	1	0	0	1	1	1	1	0	0	0	0	0	5.03	4.71	200	151	0.58	0.35	13.6
S0693	0	0	62	2	11	2	3	3	0	0	2	0	0	1	1	1	1	0	1	0	0	0	6.89	3.61	383	94	0.72	0.32	15.4
S0694	1	0	59	1	3.5	1	3	3	1	0	3	1	0	1	1	1	1	0	1	0	0	0	9.32	3.84	188	126	0.85	0.09	12.2
S0695	0	0	58	3	7	1	3	3	0	0	2	0	0	1	1	1	1	0	1	0	0	0	5.59	4.33	281	141	0.57	0.31	11.8
S0696	0	1	66	3	4	1	2	4	0	1	2	0	1	1	1	1	1	0	1	0	0	0	9.62	4.42	307	134	0.56	0.24	13.3
S0697	0	1	48	3	1.1	2	2	4	0	0	1	0	0	1	0	1	1	0	1	0	0	0	7.46	3.36	253	105	0.52	0.3	14
S0698	1	0	61	4	8	1	2	3	2	0	3	0	0	1	0	1	1	0	0	0	0	0	8.53	3.39	344	62	0.5	0.12	19.1
S0699	0	0	70	2	3	1	3	2	0	0	2	0	0	1	1	1	1	0	1	0	0	0	17.05	4.45	238	139	0.85	0.28	13.6
S0700	1	0	54	1	2.5	1	3	3	1	0	3	0	0	1	1	1	1	0	1	0	0	0	4.8	4.72	163	144	0.45	0.29	11.1
S0701	1	0	72	2	2.3	1	3	3	1	0	3	1	1	1	1	1	1	0	0	0	0	0	6.73	4.65	218	146	0.69	0.12	12.7
S0702	0	0	65	2	5.5	1	3	3	0	1	4	0	0	1	1	1	1	0	1	0	0	0	6.02	4.21	194	145	0.62	0.27	11.7
S0703	0	0	54	1	2.5	1	3	2	0	0	1	0	0	1	1	1	1	0	0	0	0	0	6.31	4.72	146	165	0.48	0.13	11.9
S0704	1	0	23	2	5	1	3	3	2	0	3	0	1	1	1	1	1	0	0	0	0	0	7.82	5.18	218	149	0.82	0.15	11.8
S0705	0	0	76	2	3.5	1	3	3	0	0	2	0	0	1	1	1	1	0	1	0	0	0	5.5	3.38	140	113	0.53	0.2	12
S0706	0	1	55	1	3.5	1	3	4	0	0	2	0	0	1	1	1	1	0	0	0	0	0	8.88	3.81	149	111	0.79	0.14	13.4
S0707	0	1	73	3	6.5	1	1	3	0	0	2	0	0	0	0	1	1	2	0	0	0	0	9.81	4.32	205	122	0.64	0.25	12.9
S0708	0	0	59	4	6	2	3	3	0	0	2	0	0	1	1	1	1	0	1	0	0	0	7.68	5.03	225	155	0.47	0.32	12.1
S0709	1	0	62	1	3	1	3	4	1	0	3	0	0	1	1	1	1	0	1	0	0	0	5.76	4.67	242	138	0.55	0.03	12.7
S0710	0	1	58	3	7	2	3	4	0	0	2	0	0	1	1	1	1	0	0	0	0	0	5.45	4.48	325	118	0.51	0.34	14
S0711	1	0	55	1	5.5	1	2	3	1	0	3	1	1	1	1	1	1	0	1	0	0	0	11.19	5.75	256	137	0.84	0.16	14.1
S0712	0	1	60	3	11	1	3	3	0	0	2	0	0	1	1	1	1	0	0	0	0	0	6.15	4.56	327	94	0.57	0.34	20.6
S0713	1	0	61	1	6	1	3	3	1	0	3	0	0	1	1	0	1	0	0	0	0	0	5.07	3.37	252	109	0.71	0.16	12.1
S0714	0	0	56	1	7	1	3	2	0	0	2	1	1	1	1	1	1	0	0	0	0	0	16.17	4.26	241	130	0.52	0.26	11.9
S0715	0	0	67	1	6.5	1	3	4	0	0	2	0	0	1	1	1	1	0	1	0	0	0	6.34	4.87	271	138	0.6	0.32	13.7
S0716	0	0	60	1	9.5	1	3	3	0	0	4	0	0	1	1	1	1	0	0	0	0	1	7.3	4.08	326	119	0.53	0.44	12.5
S0717	0	0	61	1	2.5	2	3	3	0	0	2	0	0	1	1	1	1	0	1	0	0	0	12.3	4.42	232	132	0.77	0.21	11.9
S0718	0	0	64	1	3	1	3	2	0	0	1	0	0	1	1	1	1	0	0	0	0	0	5.46	4.63	226	142	0.61	0.32	11.8
S0719	0	0	74	1	4.5	2	2	2	0	0	1	0	0	1	1	1	1	0	0	0	0	0	10.35	4.32	307	140	0.64	0.24	11.9
S0720	1	0	55	2	6	1	3	1	1	0	3	0	0	1	1	1	1	0	1	0	0	0	6.33	4.8	295	138	0.81	0.23	12.7
S0721	1	1	64	2	4	1	1	4	1	0	3	1	1	1	1	1	1	0	0	0	0	0	12.72	3.95	227	125	0.65	0.3	12.7
S0722	0	0	51	4	7	1	3	1	0	0	2	0	0	1	1	1	1	0	1	0	0	0	5.9	4.29	186	123	0.56	0.24	13.4
S0723	1	0	61	3	6.5	1	3	3	1	0	3	0	0	0	0	1	1	2	0	1	0	0	13.51	4.02	327	131	0.88	0.08	12.5
S0724	0	1	38	2	4	1	3	3	0	0	2	0	0	1	1	1	1	0	0	0	1	0	5.2	4.22	248	127	0.52	0.29	12.6
S0725	0	0	57	1	1.8	2	3	1	0	0	1	1	0	1	1	1	1	0	0	0	0	0	5.05	5.25	202	165	0.56	0.32	12.7
S0726	1	1	67	1	3.5	1	3	3	2	0	3	0	0	1	1	1	1	0	0	0	0	0	7.96	4.55	290	121	0.56	0.45	13.7
S0727	0	0	41	3	5	2	3	4	0	0	2	1	0	1	1	1	0	1	0	0	0	0	6.72	4.92	297	146	0.56	0.31	11
S0728	0	0	62	1	2.2	1	3	3	0	0	1	1	0	1	1	1	1	0	1	0	0	1	6.21	4.48	245	138	0.64	0.3	11.8
S0729	1	0	70	1	4.5	1	1	4	1	0	3	0	0	1	1	1	1	0	0	0	0	0	7.58	4.74	160	150	0.54	0.34	12.6
S0730	0	0	54	2	4	1	3	3	0	0	2	0	0	1	1	1	1	0	0	0	0	0	6.91	4.53	283	133	0.53	0.37	13.3
S0731	0	0	67	1	3	1	3	2	0	0	1	1	0	1	1	1	1	0	0	0	0	0	6.41	4.2	199	128	0.58	0.32	13
S0732	1	0	47	3	7.5	1	2	2	1	0	3	0	0	1	1	1	0	1	0	0	0	0	4.03	4.3	245	137	0.47	0.36	12.3
S0733	1	1	61	3	5.5	3	6	4	2	0	3	1	1	1	1	1	1	0	1	0	0	0	6.09	4.23	406	89	0.6	0.29	13.6
S0734	1	1	61	1	6.5	1	3	3	2	0	3	0	0	1	1	1	1	0	0	0	0	0	7.8	4.57	335	149	0.71	0.16	13.1
S0735	0	1	42	1	8	1	4	2	0	0	1	0	0	0	0	1	1	2	1	0	0	0	6.37	4.11	377	104	0.67	0.26	14.6
S0736	0	0	71	3	5	1	3	3	0	0	2	0	0	1	1	1	1	0	1	0	0	0	8.11	4.33	235	133	0.56	0.34	14
S0737	0	0	53	1	3.5	2	3	1	0	0	1	0	0	1	1	0	0	0	1	0	0	0	4.29	3.33	194	93	0.38	0.34	12.1
S0738	0	0	63	1	2	1	3	3	0	0	2	0	0	1	1	1	1	0	0	0	0	0	7.19	4.2	216	133	0.65	0.25	13.2
S0739	0	1	85	1	3.5	2	6	4	0	0	4	1	0	1	1	1	1	0	0	0	0	0	6.78	3.01	325	87	0.58	0.36	12.3
S0740	0	0	94	1	5	1	3	3	0	0	2	0	0	1	1	0	0	0	0	0	0	0	4.4	3.08	183	93	0.23	0.23	12.3
S0741	0	0	65	3	2	2	3	3	0	0	1	0	0	1	1	1	1	0	1	0	0	0	4.27	3.82	242	119	0.61	0.33	12.4
S0742	1	0	67	2	7	1	2	3	1	0	3	0	0	1	1	1	1	0	0	1	0	0	4.47	4.13	214	121	0.55	0.35	12.4
S0743	0	1	72	2	6	1	3	3	0	0	2	0	0	1	1	1	1	0	0	0	0	0	4.12	3.36	212	57	0.39	0.37	18.7
S0744	0	0	56	3	2	1	3	3	0	0	2	1	0	1	1	1	1	0	0	1	0	0	5.61	4.43	165	141	0.47	0.42	12.3
S0745	0	0	50	2	5.5	2	3	2	0	0	1	1	0	1	1	1	1	0	1	0	0	0	4.48	3.75	118	121	0.24	0.21	12.5
S0746	1	1	64	1	5	1	3	3	1	0	3	1	0	1	1	1	1	0	1	0	0	0	5.29	4.34	237	121	0.67	0.27	13.2
S0747	0	0	71	1	4.5	2	3	3	0	0	1	0	0	1	1	1	1	0	0	0	0	0	4.71	3.62	188	114	0.58	0.05	13.6
S0748	0	0	70	1	4	2	3	3	0	0	1	0	0	1	1	1	1	0	0	0	1	0	6.3	3.97	248	124	0.63	0.18	12.2
S0749	0	1	54	1	3	1	3	2	0	0	1	0	0	1	1	0	1	0	1	0	0	0	7.07	4.65	221	132	0.61	0.27	12.9
S0750	0	1	51	2	3	1	2	3	0	0	2	1	0	1	1	0	1	0	1	0	0	1	6.74	4	231	117	0.62	0.29	13
S0751	1	0	68	2	3.5	2	2	3	1	0	3	0	0	1	1	1	1	0	0	0	0	0	4.91	4.29	250	141	0.65	0.22	13.8
S0752	1	0	73	2	5	1	3	3	1	0	3	0	1	1	1	1	1	0	1	0	0	0	6.9	4.09	272	114	0.63	0.28	14.5
S0753	1	1	64	3	6	1	3	3	1	0	3	0	0	1	1	1	1	0	1	0	1	0	6.31	3.48	250	62	0.57	0.46	18.8
S0754	0	0	69	2	2.5	1	3	3	0	0	2	0	0	1	1	1	1	0	0	0	0	0	6.19	4.61	181	148	0.49	0.38	12.4
S0755	0	1	77	2	2.5	1	3	2	0	0	2	0	0	1	1	1	1	0	1	0	0	0	5.52	4.69	202	125	0.65	0.16	13.9
S0756	1	1	61	3	7	1	3	4	1	1	4	1	1	1	1	1	1	0	0	1	0	0	4.88	4.48	372	111	0.36	0.53	18.7
S0757	1	1	71	1	7	1	3	3	2	0	3	0	0	1	1	1	1	0	0	0	0	0	5.71	4.01	243	124	0.6	0.25	12.3
S0758	0	0	44	2	4	1	3	3	0	0	2	0	0	1	1	1	1	0	1	0	0	0	4.8	3.91	214	101	0.61	0.08	14.2
S0759	1	0	72	3	2.6	2	2	3	1	0	3	0	0	1	1	1	1	0	1	0	0	0	4.86	3.45	197	82	0.65	0.29	27.1
S0760	1	0	54	2	1.5	2	3	3	1	1	3	0	1	1	1	1	1	0	1	0	0	0	5.53	4.74	197	156	0.61	0.26	12.8
S0761	0	1	45	2	3.5	2	2	3	0	0	2	0	0	1	1	1	1	0	1	0	0	0	6.48	3.83	228	116	0.65	0.13	12.3
S0762	0	0	61	2	6	1	2	3	0	0	2	0	0	1	0	1	1	0	0	0	1	0	12.37	3.66	180	117	0.58	0.24	13.4
S0763	1	0	73	2	2	1	3	3	1	0	3	0	0	1	1	1	1	0	1	0	0	0	4.22	1.76	110	60	0.78	0.16	13.7
S0764	1	0	79	3	5.5	1	2	3	1	0	3	0	0	1	1	1	1	0	0	0	0	0	4.98	3.86	155	107	0.55	0.06	20.1
S0765	0	1	71	1	2	2	1	2	0	0	1	0	0	1	1	1	1	0	1	0	0	0	7.36	4.6	253	134	0.75	0.18	12.1
S0766	1	0	55	2	1.5	2	3	2	1	0	3	0	0	1	1	1	1	0	1	0	0	0	8.67	5.05	254	145	0.54	0.36	12.3
S0767	1	0	54	2	5.5	1	2	3	1	0	3	0	0	1	1	1	1	0	0	0	0	0	6.53	4.61	297	146	0.84	0.3	12
S0768	1	1	61	1	3	2	3	3	2	0	3	0	0	1	1	1	1	0	1	0	0	0	13.84	4.34	177	134	0.84	0.11	12.2
S0769	0	0	66	1	5.2	1	3	3	0	0	2	0	0	1	1	1	1	0	0	0	0	0	5.64	5.09	278	152	0.55	0.34	12.6
S0770	0	0	57	2	3.8	1	3	2	0	0	2	0	0	1	1	1	1	0	1	0	0	0	4.11	4.34	251	128	0.59	0.43	12.4
S0771	0	0	59	3	6.5	2	3	3	0	0	2	0	0	1	1	0	1	0	1	0	0	0	7.29	4.55	223	126	0.66	0.28	14.6
S0772	1	0	72	2	4	2	3	3	1	0	3	0	0	1	1	1	1	0	1	0	0	0	5.16	5.01	193	153	0.53	0.4	12.8
S0773	1	1	79	1	6	1	3	3	1	1	3	1	0	1	1	1	1	0	1	0	0	0	6.15	3.94	285	127	0.55	0.4	12.4
S0774	0	0	68	1	5.5	2	3	3	0	0	2	0	0	1	1	1	1	0	0	0	0	0	5.6	4.66	169	145	0.62	0.25	13.2
S0775	1	0	72	1	5.5	1	3	3	1	0	3	0	0	1	1	1	1	0	1	0	0	0	8.22	4.31	249	132	0.59	0.27	12.4
S0776	0	0	45	1	2	1	3	2	0	0	2	1	0	1	1	1	1	0	0	0	0	0	5.34	4.4	231	145	0.6	0.4	12.1
S0777	0	0	71	1	7	1	2	3	0	0	2	0	0	1	1	1	1	0	0	0	0	0	7.42	3.68	232	116	0.55	0.33	12.8
S0778	0	0	65	3	9	1	3	3	0	0	2	0	0	1	1	1	1	1	0	0	0	0	4.81	3.03	349	73	0.51	0.46	22.2
S0779	0	0	74	3	6	1	1	3	0	1	4	0	0	1	1	1	1	0	0	0	0	0	4.33	4.08	217	122	0.36	0.35	12.2
S0780	0	0	73	2	7	2	5	2	0	0	2	0	0	1	1	1	1	0	0	0	0	0	5.11	3.87	181	119	0.51	0.27	14.6
S0781	0	0	65	1	4	1	3	3	0	0	2	0	0	1	1	1	1	0	0	0	0	0	9.12	4.27	181	116	0.58	0.31	12.5
S0782	0	1	74	1	3.5	1	3	3	0	0	2	0	1	1	1	1	1	0	1	0	0	0	4.5	3.5	213	111	0.29	0.3	12.6
S0783	1	0	68	2	5	1	2	3	2	0	4	0	0	1	1	1	1	0	0	0	0	0	6.99	4.22	159	126	0.77	0.31	14
S0784	0	0	46	4	1.8	2	3	3	0	0	1	0	0	1	1	0	1	0	1	0	0	0	4.76	3.97	380	78	0.52	0.11	25.4
S0785	1	1	68	1	5	1	6	2	1	0	3	0	0	1	1	1	1	0	0	0	0	0	5.61	4.56	242	141	0.71	0.29	12.1
S0786	1	1	80	3	4	2	2	3	1	1	4	1	0	1	1	1	1	0	1	0	0	0	6.5	3.69	335	106	0.52	0.45	13.2
S0787	1	1	79	1	4	1	3	3	2	0	3	0	0	1	1	1	1	0	0	0	0	0	6.41	4.19	353	125	0.69	0.43	13
S0788	0	0	69	3	9	2	3	3	0	0	2	1	0	1	1	1	1	0	1	0	0	0	6.19	5.17	263	149	0.77	0.17	13.2
S0789	1	1	50	2	4	1	3	3	1	0	3	0	0	1	1	1	1	0	0	0	0	0	6.39	3.88	264	123	0.59	0.24	11.9
S0790	1	0	46	2	10	1	3	3	1	0	3	0	0	1	1	1	1	0	0	0	0	0	11.14	3.71	515	101	0.7	0.18	14.7
S0791	1	1	66	2	3	1	3	3	1	0	3	0	0	1	1	1	1	0	0	0	0	0	16.75	4.06	235	126	0.73	0.22	12.4
S0792	1	0	60	1	2	1	2	3	1	0	3	0	0	1	1	1	1	0	0	0	0	0	12.82	5.35	350	163	0.56	0.38	13
S0793	0	0	59	1	6	2	3	3	0	0	2	1	0	1	1	1	1	0	0	1	0	0	5.53	4.18	274	136	0.48	0.32	13.6
S0794	0	0	61	3	4	2	3	3	0	0	2	0	0	1	1	1	1	0	0	0	0	0	3.97	4.93	273	148	0.57	0.27	11.9
S0795	0	1	63	3	7	2	3	3	0	0	2	0	0	1	1	1	1	0	0	0	0	0	6.8	3.58	267	86	0.65	0.26	15.3
S0796	0	0	64	4	5.5	1	3	3	0	0	2	0	1	1	1	1	1	0	0	0	0	0	6.1	5.7	236	160	0.6	0.32	14.3
S0797	0	1	48	3	9	2	3	2	0	1	2	0	0	0	1	1	1	2	1	0	0	0	7.3	4.12	363	103	0.55	0.38	17.4
S0798	0	0	65	1	3.5	2	4	2	0	0	1	0	0	1	1	1	1	0	1	0	0	0	4.91	4.08	195	127	0.16	0.22	15.7
S0799	1	0	77	1	4	1	3	3	1	0	3	1	0	1	1	1	1	0	0	0	0	0	5.49	3.57	197	121	0.58	0.32	11.7
S0800	1	0	77	1	6	1	3	3	1	0	3	0	0	1	1	1	1	0	0	0	0	0	10.6	4.01	283	117	0.76	0.17	12.6
S0801	0	0	55	1	7	1	3	3	0	0	2	0	0	1	1	1	1	0	0	0	0	0	4.79	4.69	430	98	0.56	0.35	17.1
S0802	1	1	63	3	9	2	3	3	2	0	3	0	0	0	0	1	1	2	0	0	0	0	4.23	3.42	292	74	0.55	0.31	21
S0803	1	0	47	2	5	1	6	3	1	0	3	0	0	1	1	1	1	0	0	1	0	0	7.07	4.93	289	101	0.67	0.24	20.6
S0804	0	1	69	1	1.5	2	3	3	0	1	1	0	0	1	1	0	1	0	0	0	0	0	7.4	3.89	308	127	0.9	0.16	12.7
S0805	1	1	46	1	5	1	3	3	1	0	3	1	0	1	1	1	1	0	0	0	0	0	6.18	4.44	284	106	0.7	0.23	14.5
S0806	1	0	82	1	3	1	3	3	2	0	3	0	0	1	1	1	1	0	1	0	0	0	8.22	4.88	178	154	0.78	0.13	13.7
S0807	0	1	29	1	4	1	3	3	0	0	2	0	0	1	1	1	1	0	0	0	0	0	11.27	3.87	168	114	0.56	0.48	12
S0808	0	1	56	2	6	2	3	3	0	0	2	0	0	0	1	1	1	2	0	0	0	0	7.31	4.12	211	112	0.65	0.09	12.6
S0809	1	0	65	2	4	1	3	3	1	0	3	1	0	1	0	1	1	0	0	0	0	0	5.81	5.12	264	123	0.59	0.2	15.7
S0810	0	0	69	1	2.5	1	3	2	0	0	2	0	0	1	1	1	1	0	1	0	0	0	7.13	4.24	210	146	0.59	0.13	11.8
S0811	0	1	78	1	4.3	1	3	2	0	0	1	0	0	1	0	1	1	0	1	0	0	0	14.9	4.69	190	142	0.56	0.2	13.3
S0812	0	0	67	4	4.5	1	3	3	0	0	2	0	0	1	1	1	1	0	1	0	0	0	4.74	4.72	298	136	0.54	0.31	14.6
S0813	1	0	49	3	8.5	1	2	3	1	0	3	0	0	0	0	1	1	2	0	0	0	0	13.61	4.07	316	117	0.83	0.39	12.6
S0814	0	0	53	1	5	1	3	3	0	0	2	0	0	1	1	1	1	0	1	0	0	0	4.67	4.97	215	136	0.58	0.23	12.6
S0815	0	1	43	2	13	2	3	3	0	0	2	1	0	1	1	1	1	0	0	0	0	0	10.4	4.09	427	94	0.79	0.11	21.1
S0816	0	1	63	2	2.5	2	3	1	0	0	1	0	0	1	1	1	1	0	0	0	0	0	4.12	3.84	113	124	0.67	0.24	13.9
S0817	0	0	67	1	6	1	3	2	0	0	1	0	0	1	1	1	1	0	0	0	0	0	6.23	4.94	226	147	0.48	0.34	12.3
S0818	1	0	82	3	4.7	2	1	3	2	0	3	1	1	1	1	1	1	0	1	0	0	0	5.61	3.77	209	111	0.6	0.37	12.7
S0819	1	1	60	1	5.5	1	1	4	2	1	4	1	1	1	1	1	1	0	0	0	0	0	5.73	4.71	258	129	0.44	0.49	12.7
S0820	0	0	72	1	3	1	3	4	0	0	2	0	1	1	1	1	1	0	0	0	0	0	5.03	4.52	148	137	0.27	0.37	13.8
S0821	1	0	69	1	4	1	2	3	2	0	3	0	0	1	1	1	1	0	0	0	0	0	5.66	5.12	223	156	0.56	0.28	13
S0822	1	1	68	2	5.5	2	3	3	1	0	3	0	0	1	1	1	1	0	0	0	0	0	3.98	3.61	153	116	0.54	0.35	12.2
S0823	0	0	79	1	2.5	2	3	3	0	0	1	0	0	1	1	1	1	0	1	0	0	0	9.9	4.81	293	148	0.76	0.4	11.9
S0824	1	0	76	1	4	2	2	4	2	0	3	0	0	1	1	1	1	0	0	0	0	0	5.93	5.26	238	157	0.68	0.25	13.9
S0825	0	1	61	3	12	3	2	4	0	0	2	0	0	1	1	1	1	0	1	0	0	0	6.2	3.9	424	89	0.64	0.28	20.3
S0826	0	0	63	3	5	2	3	3	0	0	2	0	0	0	0	1	1	2	0	0	0	1	9.12	3.93	230	129	0.56	0.32	13.2
S0827	0	1	44	3	6	1	3	2	0	0	2	0	0	1	1	0	0	2	0	0	0	0	7.8	4.45	361	91	0.58	0.31	16.7
S0828	1	1	75	2	4.8	1	2	3	1	0	3	0	0	1	0	1	1	0	1	0	0	0	5.43	4.53	226	145	0.84	0.3	12
S0829	1	0	87	1	4	1	2	3	1	0	3	1	1	1	1	1	1	0	1	0	0	0	5.1	4.4	258	131	0.55	0.26	12.9
S0830	0	0	83	1	5	2	3	2	0	0	1	1	0	1	1	1	1	0	1	0	0	0	3.95	4.45	164	126	0.32	0.29	14.9
S0831	0	0	65	3	2.5	1	3	3	0	0	1	0	0	0	1	1	1	2	0	0	1	0	6.2	3.93	204	106	0.68	0.14	14.6
S0832	0	1	40	1	7	2	3	3	0	0	2	1	0	1	0	1	1	0	1	0	0	0	10.21	3.89	299	117	0.72	0.22	12.9
S0833	0	1	56	1	3.5	1	2	4	0	0	2	0	0	1	1	1	1	0	1	0	1	0	9.27	3.45	206	93	0.87	0.1	13.1
S0834	1	0	49	2	4.5	1	3	3	2	0	3	0	0	1	1	1	1	0	1	0	0	0	10.61	3.77	271	114	0.91	0.13	11.2
S0835	0	0	63	1	2.2	2	3	2	0	0	1	0	0	1	1	1	1	0	0	0	0	0	8.57	4.45	195	140	0.78	0.19	11.7
S0836	0	0	65	1	3.5	1	3	3	0	0	1	0	0	1	1	1	1	0	1	0	0	0	5.58	3.85	167	123	0.65	0.2	11.9
S0837	0	0	74	2	7	1	3	4	0	0	2	0	0	1	0	1	1	0	1	0	0	0	10.22	4.55	296	129	0.51	0.3	11.9
S0838	0	0	71	1	7.5	2	3	3	0	0	2	0	0	1	1	1	1	0	0	0	0	0	9.01	3.49	130	117	0.69	0.05	12.9
S0839	1	0	61	3	5	1	2	3	2	0	3	0	0	1	1	1	1	0	0	1	0	0	8.31	4.25	201	126	0.75	0.17	13.2
S0840	0	1	76	1	5.7	1	2	3	0	0	2	1	0	1	1	0	1	1	1	0	0	1	4.75	3.85	285	88	0.83	0.21	16.1
S0841	0	0	71	3	9	1	3	3	0	0	2	0	0	1	1	1	1	0	0	0	0	0	5.56	2.83	293	68	0.71	0.43	14.6
S0842	1	0	37	1	3.5	1	3	4	2	0	3	1	0	1	1	1	1	0	1	0	0	0	12.3	4.4	146	139	0.84	0.28	11.9
S0843	1	1	51	1	5	1	3	4	1	0	3	1	0	1	1	1	1	0	1	0	0	1	7.18	4.09	164	120	0.8	0.28	12.2
S0844	0	1	60	2	4.5	1	3	3	0	0	2	0	0	1	1	1	1	0	1	0	0	0	9.99	4.55	171	124	0.62	0.3	13.8
S0845	0	0	52	2	12	1	5	1	0	0	3	0	0	1	1	1	1	1	0	0	0	0	6.44	3.67	404	78	0.62	0.14	18
S0846	0	0	56	1	5.5	2	2	3	0	0	2	0	0	1	1	1	1	0	0	0	0	0	5.71	4.65	360	146	0.48	0.38	12.3
S0847	1	0	52	2	3.5	1	2	4	1	0	3	1	0	1	1	1	1	0	1	0	0	0	7.32	4.9	273	145	0.82	0.29	12.5
S0848	0	1	72	2	7	2	3	3	0	0	2	0	0	1	1	1	1	0	0	0	0	0	6.89	3.64	427	85	0.58	0.3	20
S0849	1	0	59	4	6	1	3	4	2	0	3	0	0	1	1	1	1	0	1	0	0	0	5.29	4.28	230	137	0.61	0.27	13.2
S0850	1	0	57	1	3	1	3	3	1	0	3	1	1	1	1	1	1	0	0	0	0	0	4.44	5.11	178	150	0.48	0.44	11.4
S0851	0	1	31	1	3.7	2	3	1	0	0	2	1	0	1	1	1	1	0	0	0	0	0	9.45	3.62	400	103	0.89	0.14	12.2
S0852	1	0	60	2	4	1	3	3	1	0	3	0	0	1	1	1	1	0	1	0	0	0	13.49	4.78	208	154	0.47	0.24	13
S0853	1	0	69	1	3	1	2	3	1	1	4	0	0	1	1	1	1	0	1	0	0	0	4.41	4.73	189	133	0.59	0.06	11.9
S0854	0	0	68	3	7	1	3	3	0	0	2	0	0	1	1	1	1	0	1	0	0	0	4.32	4.04	344	89	0.61	0.38	17.9
S0855	1	0	44	2	4.2	1	3	3	1	1	4	0	0	1	1	1	1	0	0	0	0	0	14.22	4.05	337	98	0.49	0.42	26.8
S0856	0	1	56	1	4	1	3	3	0	0	2	0	0	1	1	1	1	0	1	0	0	0	6	4.28	373	125	0.57	0.34	12.1
S0857	0	1	61	2	5	2	3	2	0	0	1	0	0	0	0	1	1	2	1	0	0	0	11.32	3.91	157	112	0.85	0.12	12.5
S0858	0	1	76	2	4	1	3	2	0	0	2	0	0	1	1	1	1	0	0	0	0	0	12.85	4.58	337	129	0.52	0.25	13.5
S0859	0	1	70	1	1.5	2	3	1	0	0	1	0	0	1	1	1	1	0	0	0	0	0	9.04	3.93	162	131	0.83	0.09	12.3
S0860	0	0	66	2	7	2	3	3	0	0	2	0	0	1	1	1	1	0	0	0	0	1	7.82	4.11	211	123	0.55	0.35	13.2
S0861	0	0	72	1	7	2	3	3	0	0	2	0	0	1	1	1	1	0	1	0	0	0	5.74	4.33	252	130	0.56	0.27	11.9
S0862	0	0	59	2	6	1	2	3	0	0	2	0	0	1	1	0	0	0	0	0	0	0	7.84	3.61	276	102	0.55	0.34	13.9
S0863	0	0	43	3	12	1	2	4	0	0	2	0	0	1	0	1	1	1	1	0	0	1	9.86	5.38	473	129	0.78	0.12	12.8
S0864	1	0	55	1	4	1	3	3	2	0	3	1	1	1	1	1	1	0	0	0	0	0	10.84	4.65	216	151	0.92	0.02	11.8
S0865	0	0	60	3	2	2	3	2	0	0	1	0	0	1	1	1	1	0	1	0	0	0	4.99	4.48	240	133	0.22	0.38	13
S0866	1	0	75	4	2.5	1	3	4	1	0	3	0	0	1	1	1	1	0	1	0	0	0	8.23	2.45	276	62	0.67	0.5	16.9
S0867	0	0	46	2	3	1	3	2	0	0	2	0	0	1	1	1	1	0	1	0	0	0	5.95	5.01	250	147	0.54	0.39	12.7
S0868	1	0	62	1	4.5	1	2	3	2	0	3	0	0	1	1	1	1	0	0	0	0	0	4.56	4.99	296	155	0.4	0.25	12.2
S0869	1	0	67	1	6	1	3	3	2	0	3	0	0	1	1	1	1	0	0	0	0	0	12.64	4.7	270	149	0.79	0.36	12.7
